# Supplementary material for: Glucose controls co-translation of structurally related mRNAs via the mTOR and eIF2 pathways in human pancreatic beta cells
Source: Front Endocrinol (Lausanne). 2022 Aug 5;13:949097. doi: 10.3389/fendo.2022.949097 (PMC9388909; doi:10.3389/fendo.2022.949097)
Supplement: Supplementary file 1 [file DataSheet_1.zip]

Archive with 5 entries (5 files):
- Bulfoni_supp_fig.pdf
- Table S1.xls
- Table S2.xls
- Table S3.xls
- Table S4.xls
