# Supplementary material for: Glucose controls co-translation of structurally related mRNAs via the mTOR and eIF2 pathways in human pancreatic beta cells
Source: Front Endocrinol (Lausanne). 2022 Aug 5;13:949097. doi: 10.3389/fendo.2022.949097 (PMC9388909; doi:10.3389/fendo.2022.949097)
Supplement: Supplementary file 1 [file DataSheet_1.zip › Table S1.xls]

## Sheet: Feuil1
Table S1. Differentially translated transcripts with Ensembl gene identifier, common gene name, and counts for total mRNA level and in each fraction (mono, heavy, light).
Ensembl Gene ID	GeneName	totalL	totalH	monoL	monoH	lightL	lightH	heavyL	heavyH	logFCHeavy	pvHeavy	logFCLight	pvLight	logFCMono	pvMono	logFCTotal	pvTotal	TranslationRatio_Diff_H/L
ENSG00000000419	DPM1	17.4333333333333	17.1933333333333	5.7	7.75	39.3566666666667	30.7366666666667	45.8066666666667	53.5366666666667	0.223108944027156	0.1033233	-0.185369382128644	0.1033233	0.338524188416547	0.1364148	-0.0602413303168747	0.3589515	0.016426171971438
ENSG00000000457	SCYL3	2.43	2.20666666666667	1.56	1.39333333333333	4.11	3.42666666666667	9.92333333333333	7.43666666666667	-0.350269884298624	0.01284924	-0.176136507441083	0.01284924	-0.14866027512431	0.5095513	-0.0523403913924341	0.6290509	-0.852073568477283
ENSG00000000460	C1orf112	6.3	6.01666666666667	4.27666666666667	4.43666666666667	9.08666666666667	7.57333333333333	12.6433333333333	13.79	-0.016656725695209	0.8862234	-0.111137972458186	0.8862234	0.209039473281726	0.3206981	-0.0313319665588239	0.6537229	0.101486171569274
ENSG00000001036	FUCA2	21.6366666666667	19.8533333333333	12.8933333333333	15.36	59.99	54.3033333333333	44.2933333333333	45.2033333333333	0.222369573049614	0.03859659	-0.149364665280308	0.03859659	0.134847226185115	0.407344	-0.133153358496838	0.00485296	0.192338226437205
ENSG00000001084	GCLC	42.63	43.78	17.27	16.89	109.856666666667	77.7033333333333	149.01	153	0.0731312886194999	0.4302578	-0.248329524730291	0.4302578	0.109155928319985	0.5292664	0.0174481556472461	0.6506598	-0.802800370107348
ENSG00000001167	NFYA	3.04333333333333	3.37666666666667	2.05	2.25	6.85	5.64666666666667	27.44	23.01	-0.284623824142023	0.01961519	-0.16182298163175	0.01961519	0.218392770236908	0.2750301	0.116130141534351	0.1422827	-2.78057757368881
ENSG00000001460	STPG1	1.34333333333333	1.78	1.21	0.96	3.35666666666667	3.20333333333333	2.13333333333333	3.27	0.382979607752628	0.1050576	-0.124938110194651	0.1050576	0.26119356497601	0.3863819	0.0475054046359666	0.739336	-0.450144515385545
ENSG00000001461	NIPAL3	4.87666666666667	4.71666666666667	2.43	3.27	15.7166666666667	14	12.1533333333333	9.82666666666667	-0.316248928885913	0.01215624	-0.0554878261283438	0.01215624	0.176375478839372	0.4231685	-0.062826420026366	0.3194553	-0.663379135277964
ENSG00000001497	LAS1L	3.75333333333333	3.57666666666667	0.94	0.94	2.19666666666667	2.42	11.6533333333333	10.6666666666667	-0.0794695037743036	0.5129113	-0.102825664525128	0.5129113	0.363511627578844	0.1894613	-0.124935411884755	0.1623495	-0.0311530063780943
ENSG00000001561	ENPP4	5	4.94333333333333	2.50666666666667	2.38333333333333	5.79333333333333	4.70333333333333	11.99	11.49	-0.0888624200548742	0.4997924	-0.20485824816654	0.4997924	-0.0651900849956375	0.8158398	-0.0263385683732746	0.6133199	-0.280874353787368
ENSG00000001617	SEMA3F	0.49	0.406666666666667	0.126666666666667	0.436666666666667	1.24	1.07333333333333	0.776666666666667	0.746666666666667	0.256383277177904	0.142031	0.559925390808418	0.142031	1.06716845663743	0.6197627	-0.478769057920674	0.8557117	-0.161405243306454
ENSG00000001629	ANKIB1	19.28	20.5366666666667	5.03	6.06666666666667	14.1166666666667	11.25	14.39	15.8	0.191095652635449	0.1542695	-0.106137088020382	0.1542695	0.0783287284782892	0.4793349	-0.005996068374305	0.03282515	-0.0887455563436257
ENSG00000001630	CYP51A1	239.3	223.96	66.57	61.1833333333333	277.063333333333	191.09	694.403333333333	698.226666666667	-0.147199105207669	0.05837399	0.102558765660033	0.05837399	0.150353207656398	0.1605994	-0.107550912948469	0.9905743	-0.526377757597578
ENSG00000001631	KRIT1	8.75666666666667	9.35333333333333	2.62666666666667	4.04333333333333	11.7333333333333	12.6233333333333	20.31	16.68	-0.25452975625207	0.6169976	-0.0107809557621943	0.6169976	0.288175142465765	0.9992103	-0.000195455393924071	0.0325229	-0.144700307864025
ENSG00000002016	RAD52	4.81	6.02666666666667	1.75333333333333	1.94666666666667	4.5	5.3	5.53666666666667	6.40333333333333	-0.0804881910695023	0.6793014	0.0963962692436224	0.6793014	-0.0066096967090381	0.001009656	0.196397088333982	0.2136392	-0.00010399013242246
ENSG00000002330	BAD	11.7133333333333	12.2233333333333	15.95	22.96	25.65	28.3033333333333	6.61	5.36	-0.285928414728208	0.08784228	0.358418645926019	0.08784228	0.769948941182701	0.3714639	0.106369873436602	0.7883995	-1.07445283174229
ENSG00000002549	LAP3	8.49333333333333	8.77	2.86666666666667	2.09333333333333	11.4233333333333	8.42666666666667	46.4833333333333	41.9433333333333	-0.0438171973984112	0.1972391	-0.232143072718121	0.1972391	-0.213995603509139	0.3726072	-0.0171534700746543	0.007713096	0.00839596955005728
ENSG00000002586	CD99	55.63	53.6	43.8533333333333	52.3433333333333	204.596666666667	204.533333333333	68.9866666666667	59.5166666666667	-0.188660583702236	0.9516632	0.10632663081843	0.9516632	0.168691919722188	0.3407747	-0.116613166939267	0.3789784	1.19990901007093
ENSG00000002822	MAD1L1	3.98	3.24	1.76333333333333	1.73666666666667	4.02	4.41	11.6366666666667	12.2233333333333	-0.215571138845241	0.9813006	0.160803760618522	0.9813006	-0.311373149773296	0.3032259	-0.0904387504875483	0.7531387	-0.670450379309327
ENSG00000002834	LASP1	8.71	9.04333333333333	3.01666666666667	3.67	22.5	16.8633333333333	38.9866666666667	40.9133333333333	-0.0118407599844295	0.5815147	-0.16619218185068	0.5815147	0.243568443546902	0.8839137	0.0200980777596067	0.06254324	-0.537781277446319
ENSG00000002919	SNX11	3.71	4.15333333333333	2.72	2.48666666666667	12.5266666666667	13.5533333333333	8.17333333333333	7.38666666666667	0.00374616325213761	0.223411	0.137798043024482	0.223411	0.0309656945558157	0.9262984	0.180762359991776	0.797688	-0.133923462088698
ENSG00000002933	TMEM176A	2.33	2.4	1.89333333333333	2.06666666666667	7.18	7.65	6.40333333333333	6.02	0.111603933611396	0.2357825	0.18460659064651	0.2357825	0.0180070791487505	0.1307413	0.0417776034943826	0.8644564	0.100650668467528
ENSG00000003056	M6PR	31.7933333333333	31.82	9.76666666666667	11.1	55.8833333333333	51.3033333333333	40.2466666666667	48.11	0.147320079544055	0.9866394	-0.0228741223471731	0.9866394	0.306235988420999	0.3753962	-0.00951026788830411	0.6632192	0.875378725071976
ENSG00000003147	ICA1	11.9533333333333	11.3466666666667	6.19666666666667	6.60666666666667	15.5366666666667	22.6566666666667	13.4133333333333	14.7566666666667	0.161531704038194	0.1103076	0.117770396323998	0.1103076	0.163268430788364	0.1166152	-0.0282689891438093	0.9801817	0.27207344532592
ENSG00000003249	DBNDD1	4.78666666666667	4.87	4.11	5.43666666666667	6.89333333333333	8.07	2.01	2.31333333333333	-0.0163254520176133	0.05971042	0.533305613992591	0.05971042	0.404812936588201	0.2111017	0.000324134485993	0.3998258	-0.940660906957853
ENSG00000003393	ALS2	8.01333333333333	9.18333333333333	2.12666666666667	3.17	13.7966666666667	11.73	18.6566666666667	16.8233333333333	-0.167024777940798	0.171934	0.0662108677354221	0.171934	0.239018839656487	0.9781364	0.0392402937598151	0.7461377	-0.666194779726977
ENSG00000003402	CFLAR	6.61333333333333	7.07333333333333	4.02	3.21666666666667	17.5366666666667	16.0333333333333	20.45	19.8833333333333	-0.226085485416773	0.06644164	0.0159504535494976	0.06644164	-0.0164626492024169	0.5253846	0.0174038953174378	0.9234252	0.155935411057919
ENSG00000003509	NDUFAF7	5.41	5.17	5.50666666666667	4.96666666666667	6.94	7.08333333333333	7.92666666666667	7.93	0.24909942555637	0.8642214	0.286183756506335	0.8642214	-0.183138638520922	0.4901043	-0.00786208111915609	0.5490906	-0.307046026934125
ENSG00000003756	RBM5	49.2933333333333	51.2866666666667	16.9433333333333	13.8133333333333	48.3733333333333	45.2333333333333	86.5	79.3466666666667	-0.210307213861197	0.06049993	0.026612378622545	0.06049993	0.12083014134816	0.4316804	-0.0252684024608723	0.7084463	-0.221436744521049
ENSG00000003987	MTMR7	4.94666666666667	5.27666666666667	3.01	3.49333333333333	9.41	7.48	10.4533333333333	12.54	0.0206878205599645	0.243321	-0.139455412570557	0.243321	0.168723042127398	0.5237263	0.0229994714248347	0.8968442	-0.134422151498303
ENSG00000003989	SLC7A2	11.4666666666667	12.13	6.20666666666667	5.68666666666667	20.45	12.9233333333333	52.6233333333333	62.7466666666667	0.177594513503841	0.6244059	-0.575253069747562	0.6244059	-0.123104969319766	0.6145164	0.00826793917916024	0.6535867	0.506717372787689
ENSG00000004059	ARF5	102.323333333333	101.906666666667	123.54	129.466666666667	324.553333333333	365.52	87.4933333333333	96.4866666666667	0.134625736244643	0.4516045	0.235698725447156	0.4516045	0.0825495235744267	0.2945989	0.0153650492004056	0.06372847	-0.726308862744634
ENSG00000004139	SARM1	4.47	5.04666666666667	4.04666666666667	3.77666666666667	12.5766666666667	12.9766666666667	20.59	20.8033333333333	-0.0586348334579343	0.617837	0.180721456896086	0.617837	0.681796094925832	0.515642	0.115886713247005	0.06655064	-0.161638401354073
ENSG00000004142	POLDIP2	10.8233333333333	12.0333333333333	7.13	7.94333333333333	25.09	26.5133333333333	11.51	12.2333333333333	0.0965443186955044	0.8678692	0.227531274378414	0.8678692	0.194264277661696	0.9986416	0.104558190005385	0.06511205	0.125146502968584
ENSG00000004399	PLXND1	3.54	4.23666666666667	2.8	2.51	5.05666666666667	6.55666666666667	6.46	7.75666666666667	0.0817896449544433	0.981657	0.26336782552399	0.981657	0.178959223525696	0.3275865	0.149587436536361	0.2883249	-0.513312042050926
ENSG00000004455	AK2	26.19	26.3533333333333	15.2833333333333	14.9433333333333	64.5566666666667	54.0933333333333	81.49	79.3366666666667	-0.0183771808643716	0.1390298	-0.215869724347324	0.1390298	-0.00896295002067315	0.4874193	0.0550195138460463	0.2764957	0.0388821466419511
ENSG00000004478	FKBP4	43.73	41.8766666666667	25.6933333333333	30.3	87.8666666666667	72.0733333333333	215.606666666667	220.166666666667	0.0011319044124356	0.1619397	-0.158990613660116	0.1619397	0.257420493721585	0.691979	0.0380297390409137	0.5050885	-0.517632317567533
ENSG00000004487	KDM1A	19.1766666666667	19.42	4.97666666666667	5.50333333333333	20.9366666666667	19.3333333333333	68.57	61.2566666666667	-0.147689500154235	0.572241	-0.047877768821583	0.572241	0.116537284285684	0.5766534	0.0260712415851687	0.1273762	-0.0335470514643237
ENSG00000004534	RBM6	16.02	19.02	5.50666666666667	6.76666666666667	14.0266666666667	17.8666666666667	17.38	18.7833333333333	-0.173090324704549	0.1664006	0.212706827984175	0.1664006	0.0992198627369945	0.2959703	0.0751972704841535	0.0004933432	-0.550218862015992
ENSG00000004660	CAMKK1	4.79	5.65333333333333	2.11333333333333	2.29666666666667	5.95333333333333	6.03333333333333	10.5466666666667	10.33	-0.0664541089358286	0.5012819	0.0488986738272432	0.5012819	0.13264015408	0.6211306	0.241185320447196	0.3160206	-0.619028547792185
ENSG00000004700	RECQL	8.82666666666667	8.81333333333333	5.27666666666667	6.12333333333333	12.5366666666667	10.74	38.8533333333333	35.1166666666667	-0.138989367064945	0.08603482	-0.051836897923824	0.08603482	0.197291712393353	0.1929964	0.0547428511330121	0.03041746	-0.107963804618103
ENSG00000004766	VPS50	10.4033333333333	10.23	5.07666666666667	4.36333333333333	11.2466666666667	13.3366666666667	35.1	31.1333333333333	-0.0735552849412411	0.007461347	-0.0495406481370901	0.007461347	0.100091105404531	0.484268	-0.125215384336039	0.05434939	0.476685456136424
ENSG00000004777	ARHGAP33	2.08666666666667	2.61666666666667	2.18333333333333	2.07	2.51333333333333	4.04333333333333	2.74666666666667	3.8	0.353459779505573	0.6664125	0.671795529195584	0.6664125	0.28884455413075	0.7685005	0.24097147375423	0.04173856	0.775533943753757
ENSG00000004779	NDUFAB1	24.8033333333333	22.0833333333333	16.0033333333333	15.11	98.4366666666667	84.8766666666667	43.9366666666667	59.01	0.415394302252936	0.6685739	-0.0695061674475763	0.6685739	-0.164803064200895	0.217596	-0.136512001220365	0.3316307	-0.708496732026143
ENSG00000004799	PDK4	2.21	2.55	1.36666666666667	1.56666666666667	3.08666666666667	2.76666666666667	7.14	7.22666666666667	-0.0553169953058292	0.8109447	-0.230143179215673	0.8109447	0.406533043972144	0.9739926	0.0960219483809794	0.03776537	0.469675987422565
ENSG00000004809	SLC22A16	0.746666666666667	0.876666666666667	0.463333333333333	0.76	1.29333333333333	1.09333333333333	2.01	2.17333333333333	0.253120851559518	0.4859945	-0.10938569538833	0.4859945	0.260417705381065	0.3308935	-0.222283039861519	0.09479117	-0.280022918258213
ENSG00000004864	SLC25A13	18.4566666666667	17.58	7.92333333333333	8.75	21.0966666666667	21.3266666666667	56.0333333333333	60.3966666666667	0.0397635861458339	0.3518452	-0.171736504021724	0.3518452	-0.058349606351058	0.8751866	-0.0962548812562289	0.6932255	-0.290813089076544
ENSG00000004866	ST7	4.64666666666667	5.13333333333333	3.18333333333333	3.60666666666667	5.51666666666667	5.49333333333333	7.60333333333333	7.56333333333333	0.0372432857050242	0.01996414	0.100636347676175	0.01996414	0.287519148724462	0.2558661	0.155446339245797	0.4674582	-0.124391187949553
ENSG00000004897	CDC27	14.2066666666667	14.9533333333333	8.53666666666667	9.11333333333333	19.5033333333333	18	34.57	34.5666666666667	-0.0821246586313116	0.009449167	-0.0922336427717045	0.009449167	-0.0115679027932662	0.6017238	-0.0181385030342902	0.1183884	0.421854831423753
ENSG00000004961	HCCS	4.01333333333333	3.43333333333333	1.22666666666667	1.40333333333333	7.48333333333333	5.54	12.05	10.7433333333333	-0.148093308734238	0.7158427	-0.318543207841235	0.7158427	0.267612142404095	9.07189e-05	-0.0778337284402753	0.0135916	-1.06770833333333
ENSG00000004975	DVL2	21.2933333333333	21.3933333333333	7.55	6.63666666666667	36.15	29.2333333333333	82.0533333333333	98.55	0.274755409919978	1.286303e-07	-0.251320691503662	1.286303e-07	-0.0391566548477806	0.9398576	-0.0740671438428127	0.5780485	-2.46356665356168
ENSG00000005001	PRSS22	0.64	0.64	0.44	0.403333333333333	2.39333333333333	1.8	2.22666666666667	2.13666666666667	-0.150187773597804	0.7414085	-0.354857993432385	0.7414085	0.0606912673400135	0.02111847	0.181994905598787	0.004380622	1.02299237590097
ENSG00000005007	UPF1	12.0466666666667	12.57	2.25333333333333	2.58	13.5066666666667	12.59	112.876666666667	88.3166666666667	-0.295029538142471	0.4159957	0.0232480680680354	0.4159957	0.277765038270211	0.1215253	0.116141678546674	0.5769079	1.88541574600273
ENSG00000005020	SKAP2	4.85	3.79666666666667	1.29333333333333	1.21	5.99333333333333	3.83666666666667	18.72	19.3933333333333	-0.0423967958132341	0.468192	-0.428850769085081	0.468192	-0.149659352576431	0.04625702	-0.0382970347833016	0.3631271	1.52228157490739
ENSG00000005022	SLC25A5	89.0933333333333	84.29	102.72	34.0766666666667	111.29	99.4633333333333	195.22	349.443333333333	0.824203510688422	0.9348651	-0.0602230248280398	0.9348651	-1.26679658970189	0.413031	-0.108181893900534	0.152168	0.241878871781964
ENSG00000005059	MCUB	8.39666666666667	8.38	17.3766666666667	16.29	25.84	37.1266666666667	7.77333333333333	9.17666666666667	0.0594494601954096	0.2209824	0.361821189734442	0.2209824	-0.0208014372242884	0.639832	0.0401406221114584	0.0669696	-2.14015333975594
ENSG00000005075	POLR2J	10.0833333333333	9.85	13.29	18.6	14.7133333333333	17.2533333333333	4.55333333333333	3.95	-0.29999917929361	0.8451756	0.410465752149788	0.8451756	0.513732230722878	0.3695649	-0.0960355688320034	0.8430218	-0.0858189764917956
ENSG00000005100	DHX33	1.92	2.30666666666667	1.27333333333333	1.53666666666667	5.51666666666667	5.45666666666667	10.77	9.17333333333333	-0.0967557440791351	0.7243305	-0.00607751345828333	0.7243305	0.355720424459682	0.003578299	0.132017926369453	0.3375246	0.262394877675841
ENSG00000005156	LIG3	5.91333333333333	6.65666666666667	2.11333333333333	2.56333333333333	5.85	6.32666666666667	16.6466666666667	18.4266666666667	-0.0899797987414068	0.1488941	0.0278882067415855	0.1488941	0.478703841332191	0.2646099	0.130550790353991	0.2074559	-0.697354751577799
ENSG00000005175	RPAP3	6.4	5.81333333333333	1.66333333333333	1.92	6.77	5.80333333333333	23.1433333333333	22.8933333333333	0.0102449188611091	0.2112206	-0.251685868934191	0.2112206	0.204513235987688	0.157799	-0.014122155733582	0.9127035	-0.34181466940545
ENSG00000005187	ACSM3	1.85333333333333	1.84666666666667	1.28666666666667	0.95	2.21666666666667	1.97	5.81333333333333	4.74333333333333	-0.240652853146848	0.6773146	0.0782300523328514	0.6773146	-0.477833831310956	0.9023964	-0.168760146902717	0.0001338824	-0.889991468991029
ENSG00000005189	REXO5	4.69666666666667	4.66333333333333	3.14	3.25	7.04666666666667	7.39	11.6466666666667	9.57666666666667	-0.0245413276943314	0.7578535	0.0667547939946109	0.7578535	-0.113467612178113	0.01167299	-0.114271402678549	0.1492039	-0.4630642303097
ENSG00000005194	CIAPIN1	12.3966666666667	14.13	7.61	7.97333333333333	26.3633333333333	21.32	63.91	69	0.0402238995501829	0.7049149	-0.254031131679167	0.7049149	-0.218104263670294	0.01616621	0.00778125546638275	0.9348946	0.0365870786516858
ENSG00000005206	SPPL2B	10.8166666666667	12.5266666666667	2.49666666666667	4.03666666666667	8.25666666666667	8.06	14.92	12.98	-0.260401743508982	0.4488903	-0.0631909624615128	0.4488903	0.781099600926568	0.3831139	0.280038648763882	0.4633911	0.128408913822659
ENSG00000005238	FAM214B	1.6	1.78	0.953333333333333	1.12333333333333	1.76	2.20666666666667	0.95	0.873333333333333	-0.127032090753069	0.06776246	0.370024004443044	0.06776246	0.263394927987255	0.2418599	0.164792250614692	0.002656196	0.153943306598255
ENSG00000005249	PRKAR2B	1.86	2.07	0.97	0.933333333333333	2.96333333333333	3.30666666666667	1.85666666666667	2.32333333333333	0.305761367517315	0.5898546	0.261845275587102	0.5898546	-0.34442855320853	0.5775604	-0.00501249187083186	9.725045e-05	-0.0400860111842771
ENSG00000005302	MSL3	3.87666666666667	4.06666666666667	2.59333333333333	2.73666666666667	6.31	7.03333333333333	4.17666666666667	4.59333333333333	0.0719869111312237	0.02249043	0.112886489883952	0.02249043	-0.0330805059130101	0.2368114	0.069620594064423	0.002933209	-0.810023623077612
ENSG00000005339	CREBBP	7.49666666666667	8.19	1.84333333333333	2.50333333333333	10.4433333333333	11.5333333333333	20.9666666666667	22.4533333333333	0.027889711408414	0.1067726	0.0620966611250244	0.1067726	0.488848350512965	0.03637693	0.149369791258794	0.3087013	1.72960195352841
ENSG00000005379	TSPOAP1	2.04	3.16333333333333	1.02	0.833333333333333	2.13666666666667	2.75	2.51666666666667	1.90333333333333	0.0760374903905912	0.03475848	0.454380258121454	0.03475848	0.780123859051018	0.6163471	0.432765190135188	0.5354444	0.510421888053468
ENSG00000005436	GCFC2	7.51666666666667	5.89	7.99666666666667	9.20666666666667	20.6066666666667	24.5366666666667	10.2333333333333	9.81666666666667	0.116566090037574	0.08626681	0.261763223726827	0.08626681	0.152568316950477	0.2154593	-0.238173823717622	0.7444431	-0.0732491128294472
ENSG00000005448	WDR54	5.7	5.6	3.03	2.26333333333333	13.6233333333333	11.5333333333333	15.5433333333333	19.98	0.287427444571162	0.8813075	-0.0325044043357323	0.8813075	-0.32356485085768	0.2564691	-0.122018204678733	0.01503291	-0.434066021018703
ENSG00000005469	CROT	2.04666666666667	1.86333333333333	0.716666666666667	0.74	2.36	2.48333333333333	2.96333333333333	2.22666666666667	-0.126870565015549	0.1732683	0.0947990548882882	0.1732683	-0.167500025986495	0.05642397	0.0884912268870104	0.5434532	-0.486049709690956
ENSG00000005471	ABCB4	7.27333333333333	7.14333333333333	1.89666666666667	1.51	6.52666666666667	5.36666666666667	17.4933333333333	15.1233333333333	-0.269432544362033	0.4900264	-0.181033790202542	0.4900264	-0.310707680374865	0.188996	-0.0205039269513421	0.8960355	1.50124439418933
ENSG00000005483	KMT2E	14.0066666666667	15.3766666666667	3.93666666666667	5.10666666666667	16.8366666666667	17.07	23.8933333333333	20.17	-0.233119967175095	0.6715553	0.0197692054369405	0.6715553	0.442779678278457	0.5604472	0.123674906511508	0.01434592	-0.399235144875843
ENSG00000005486	RHBDD2	26.7166666666667	27.2466666666667	39.4933333333333	45.3233333333333	85.5566666666667	125.473333333333	37.58	41.01	0.24830366437534	0.1418815	0.361840465981279	0.1418815	0.0749955281451671	0.2307123	0.0293113106337959	0.1623888	-0.87819807491094
ENSG00000005700	IBTK	16.4833333333333	16.3	6.43333333333333	7.70666666666667	24.4533333333333	24.24	53.39	46.23	-0.198169792648129	0.8144928	0.0453386362026444	0.8144928	0.257359647460553	0.8444938	0.00434545909899953	0.04719306	-0.9529992177051
ENSG00000005801	ZNF195	5.38333333333333	6.72666666666667	3.32666666666667	3.94333333333333	9.63666666666667	9.71	8.64	7.22	-0.0255755949975525	0.3312888	0.119830265971268	0.3312888	0.263803308379819	0.316791	0.199611424264775	0.318657	-0.796539747582873
ENSG00000005810	MYCBP2	12.24	13.8133333333333	3.22	3.67	12.87	13.1033333333333	33.01	25.51	-0.153561598912338	0.6959758	-0.077286917295261	0.6959758	0.353725089579235	0.1641662	0.0503453462834234	0.05704817	1.53022003038538
ENSG00000005812	FBXL3	14.5266666666667	15.76	7.79333333333333	8.32333333333333	40.5966666666667	34.07	37.6133333333333	38.2266666666667	0.0877705789086871	0.9660655	-0.170849514774392	0.9660655	0.353367798010951	0.7158112	0.090196376318489	0.7308674	-0.665490077341492
ENSG00000005884	ITGA3	1.57	1.47666666666667	0.33	0.646666666666667	1.49333333333333	2.13	4.5	5.76666666666667	-0.0697174057828684	0.5998777	0.357804958025397	0.5998777	0.173315001597298	0.05915048	0.12886967707842	0.7571648	-0.108500999971925
ENSG00000005889	ZFX	7.89333333333333	8.48	6.23	7.29333333333333	15.1166666666667	15.5166666666667	24.44	21.3366666666667	-0.160947975223122	0.6042662	-0.0219412311372942	0.6042662	0.215500902724115	0.2867314	0.100260066351537	0.4954684	-0.0672303598922692
ENSG00000005893	LAMP2	23.6	22.8066666666667	6.49	6.72333333333333	29.6166666666667	22.91	108.476666666667	108.066666666667	-0.0216327492553656	0.008426877	-0.200237591600597	0.008426877	0.0436348712764012	0.2972776	-0.0146351110209917	0.475593	-0.742415575145087
ENSG00000006007	GDE1	11.96	11.9833333333333	14.32	14.1266666666667	22.4833333333333	20.2633333333333	7.74666666666667	9.22	0.149900063698422	0.5205836	0.116906798542346	0.5205836	0.168281375843716	0.3467776	-0.0164431789803059	0.07695002	0.0661867300333014
ENSG00000006015	REX1BD	2.87666666666667	3.16	3.05	4.37333333333333	15.3466666666667	15.0666666666667	4.54666666666667	4.44	-0.15601095855517	0.8157785	0.161144945210624	0.8157785	0.35635991368805	0.4688456	0.110138861654612	2.162209e-05	-1.58523619889664
ENSG00000006025	OSBPL7	0.586666666666667	0.966666666666667	0.323333333333333	0.713333333333333	0.816666666666667	0.853333333333333	1.27333333333333	1.43	0.238209379017585	0.01271722	0.658229249479464	0.01271722	1.04790731538007	0.7437693	0.552824660009597	4.702512e-05	-0.406148117787646
ENSG00000006042	TMEM98	6.7	7.07666666666667	6.7	7.29333333333333	29.3933333333333	31.7333333333333	11.0133333333333	11.4133333333333	-0.00588444674038602	0.7496523	0.183033397778236	0.7496523	0.0631252666236097	0.04599727	0.0602417760865226	0.5151901	0.47993006433222
ENSG00000006062	MAP3K14	0.673333333333333	0.903333333333333	0.61	0.56	0.946666666666667	0.95	2.12333333333333	1.73666666666667	-0.102421852744516	0.09389202	-0.174023361918655	0.09389202	0.361803797631913	0.1078911	0.275621783950739	0.3001773	-0.852371352488811
ENSG00000006071	ABCC8	35.7066666666667	41.7933333333333	28.6366666666667	40.6533333333333	53.07	60.93	125.86	131.526666666667	0.0453032056942853	0.4952687	-0.00620086164733813	0.4952687	0.321935008280708	0.9668378	0.162507076065332	0.4524352	-0.536122310145687
ENSG00000006118	TMEM132A	22.9933333333333	27.7566666666667	10.8733333333333	12.5	31.64	35.76	68.1633333333333	98.04	0.351071961671956	0.01674639	0.078427920190955	0.01674639	0.208287950225853	0.3689286	0.18921010096788	0.6422481	0.428737189415641
ENSG00000006125	AP2B1	11.8633333333333	12.81	6.12	6.04	18.59	17.58	82.5266666666667	80.6866666666667	-0.053271546936779	0.05638928	-0.080872450925483	0.05638928	-0.198192825090673	0.3621095	0.0267097589638272	0.2802926	-0.678527354997943
ENSG00000006194	ZNF263	8.35333333333333	9.03333333333333	4.14666666666667	5.05666666666667	25.1533333333333	24.7666666666667	19.3933333333333	18.5633333333333	-0.0275631823109155	0.5292845	0.0309881375690395	0.5292845	0.25454778407704	0.2627393	0.0651999772718295	0.00172558	-0.665158371040724
ENSG00000006282	SPATA20	7.10333333333333	7.49666666666667	4.94	5.14333333333333	9.53	10.9	8.87666666666667	11.74	0.348768341531501	0.6808002	0.344291438739301	0.6808002	0.168461445410816	0.2045508	0.051356142154428	0.972843	0.0010749532359986
ENSG00000006283	CACNA1G	0.453333333333333	0.476666666666667	0.196666666666667	0.213333333333333	0.776666666666667	0.583333333333333	0.65	0.593333333333333	0.0845305338081124	0.3324564	-0.0587907160696894	0.3324564	-0.419742774779149	0.3494781	0.0782247956168223	0.4151896	0.637377983794554
ENSG00000006327	TNFRSF12A	0.563333333333333	0.586666666666667	0.68	0.94	2.31	1.99	1.01666666666667	1.34	0.452779480883906	0.5712636	-0.080965606348042	0.5712636	-0.00108604980694893	0.1609335	0.227136262532974	0.04417731	0.446815728623378
ENSG00000006377	DLX6	1.19	1.25666666666667	0.616666666666667	0.81	2.05	1.87666666666667	2.22	1.79666666666667	-0.370086574192038	0.2099864	-0.0209841166816886	0.2099864	0.101641611249557	0.02882325	0.164927897732722	0.7102662	-0.147971143066701
ENSG00000006432	MAP3K9	2.42333333333333	2.59333333333333	0.506666666666667	0.683333333333333	3.49	3.75333333333333	2.98	3.17333333333333	-0.0833374754424083	0.006392381	0.0390090549869369	0.006392381	0.55044518124159	0.481999	0.215042550917632	0.5279152	-0.868589402210092
ENSG00000006451	RALA	9.19	9.08	4.47666666666667	3.34666666666667	20.2266666666667	19.3066666666667	12.4166666666667	18.7333333333333	0.394365786117856	0.01590052	0.0115110316045959	0.01590052	-0.326487650635259	0.2792351	-0.00140328202354389	0.2104597	-0.400264112218686
ENSG00000006453	BAIAP2L1	13.3666666666667	13.56	7.43333333333333	7.49333333333333	16.3433333333333	15.0433333333333	31.4433333333333	39.4933333333333	0.214870147829832	0.09916235	-0.0257180630997951	0.09916235	-0.0169408247251281	0.4395659	-0.0403350567864198	0.0799326	-1.56890647142182
ENSG00000006459	KDM7A	5.07666666666667	5.24	2.01333333333333	2.23666666666667	6.43333333333333	5.69333333333333	7.61666666666667	8.03333333333333	-0.0753417238089913	0.235486	-0.031060882232584	0.235486	0.159750564739786	0.7527375	0.103116171963398	0.4495866	-0.193067297726862
ENSG00000006468	ETV1	7.73333333333333	8.63333333333333	2.61	3.08	11.81	9.00666666666667	23.61	23.0366666666667	-0.0465530908481337	1.000573e-06	-0.260007396592377	1.000573e-06	0.205742371161543	0.9472312	0.0241028596514701	0.6391515	-1.12958248637731
ENSG00000006530	AGK	4.72666666666667	4.94333333333333	2.30333333333333	2.66666666666667	8.84333333333333	8.71333333333333	17.16	16.5033333333333	-0.144706202211923	0.2609852	-0.0424321053397625	0.2609852	0.25823166558205	0.5607823	0.0552322593925609	0.4678087	0.281252756155294
ENSG00000006555	TTC22	0.773333333333333	0.973333333333333	0.33	0.37	1.10666666666667	1.00666666666667	3.29	3	0.110719621704202	0.001364513	0.00235928626004878	0.001364513	0.412358419229882	0.05879894	0.197600867273833	0.08296619	0.540456725385516
ENSG00000006576	PHTF2	6.07666666666667	6.17666666666667	3.29	3.74333333333333	12	9.31333333333333	8.81333333333333	10.65	0.20858837553634	0.6986547	-0.0619124319925906	0.6986547	0.18616944294903	0.3976412	-0.111538691239453	0.008032411	0.294577012068807
ENSG00000006607	FARP2	31.7333333333333	32.37	19.4033333333333	21.2433333333333	57.62	51.6133333333333	126.196666666667	99.3266666666667	-0.29473249302167	0.05235045	0.000839385986195929	0.05235045	0.231727956083409	0.3585247	0.0306915333553057	0.3088361	-1.33277650116501
ENSG00000006611	USH1C	24.5333333333333	25.47	11.8033333333333	10.29	39.2033333333333	35.35	68.18	83.2966666666667	0.271938179522365	0.05566827	-0.0905410143430601	0.05566827	-0.4232326232052	0.743697	-0.0207411517950735	0.01720676	-0.409239865652844
ENSG00000006625	GGCT	18.3733333333333	17.13	15.16	13.2966666666667	27.4666666666667	30.9666666666667	11.96	15.05	0.29143505195454	0.1414756	0.299869374701665	0.1414756	-0.160972040021109	0.3457923	-0.0600412230671736	0.8696757	2.0467120629179
ENSG00000006634	DBF4	14.5633333333333	11.9633333333333	11.1966666666667	11.99	30.58	25.7566666666667	22.9166666666667	21.7133333333333	0.158680844596782	0.01217004	-0.134948130168158	0.01217004	0.197449198108571	0.6242728	-0.112210775709588	0.5236518	0.141927113204949
ENSG00000006652	IFRD1	24.3033333333333	22.44	9.85	10.4	48.9866666666667	39.9066666666667	60.65	31.4166666666667	-0.902195556853939	0.5200449	-0.186235893241292	0.5200449	0.130051569212398	0.06058563	-0.130749373920963	0.3821235	-0.826361275741386
ENSG00000006695	COX10	5.89333333333333	6.46666666666667	4.22	5.03666666666667	14.6566666666667	13.3033333333333	8.64	9.61333333333333	0.153565598554862	0.8093663	0.0711792651789258	0.8093663	0.0563880878238781	0.1884625	0.0755547723711958	0.133486	1.00312989045383
ENSG00000006704	GTF2IRD1	4.55666666666667	3.80333333333333	2.63333333333333	2.00333333333333	4.77	7.92	8.98666666666667	11.3466666666667	0.523854280366251	0.03302142	0.50160086567634	0.03302142	0.00409789681533468	0.9581213	-0.18264049329506	0.6372935	-1.41104260667135
ENSG00000006712	PAF1	10.9633333333333	10.8233333333333	2.87333333333333	3.86666666666667	9.37666666666667	9.53666666666667	29.9966666666667	30.87	0.0448444798029106	0.06013177	0.0418255689733256	0.06013177	0.121565469104388	0.5526617	-0.00821261955114583	0.7603797	-1.18474412085587
ENSG00000006715	VPS41	19.4966666666667	21.3466666666667	6.61666666666667	8.27	30.4133333333333	24.65	53.3	49.3666666666667	-0.244996329736213	0.611172	-0.0826506238448532	0.611172	0.334822857849261	0.3371098	0.0297321335570278	0.7384477	-2.0158939532454
ENSG00000006740	ARHGAP44	2.13	2.13	2.29333333333333	1.69333333333333	5.34	5.93	4.12	5.66666666666667	0.380334199422639	0.05240453	0.276170308165135	0.05240453	-0.212971527971949	0.7938515	0.0942077109914434	0.01606331	1.132090347914
ENSG00000006744	ELAC2	12.6433333333333	15.4833333333333	4.75333333333333	6.14666666666667	17.5533333333333	16.4833333333333	53.9333333333333	49.2133333333333	-0.15909457129991	0.8795082	-0.0273299002989731	0.8795082	0.179810504208628	0.4655926	0.0843279862306705	0.5297647	-1.18141637811505
ENSG00000006747	SCIN	4.74333333333333	4.82666666666667	1.06	1.56333333333333	4.39666666666667	3.93666666666667	19.4166666666667	14.5766666666667	-0.304668408613413	0.02124197	-0.0781473228518266	0.02124197	0.0717585885751912	0.1451042	0.0342165806214902	0.4202591	0.918115912863084
ENSG00000006756	ARSD	1.26666666666667	1.34333333333333	1.2	1.41333333333333	4.71333333333333	3.58333333333333	4.94666666666667	3.95333333333333	-0.100812062178902	0.9816327	-0.351706985962767	0.9816327	0.262996959908739	0.06174274	-0.0405018537794444	0.3913889	-0.896205881356013
ENSG00000006757	PNPLA4	2.73666666666667	2.35333333333333	3.47	3.19333333333333	8.15666666666667	9.18333333333333	3.51	3.51333333333333	-0.0620041539028184	0.5512432	0.12117416595903	0.5512432	0.108777740506487	0.3430806	-0.0463034510329856	0.227677	-1.65418356566628
ENSG00000006831	ADIPOR2	7.29666666666667	7.97	5.32333333333333	6.91333333333333	23.27	20.1533333333333	13.53	10.6266666666667	-0.288519272790845	0.7474132	-0.0361860898311193	0.7474132	0.382256177816385	0.3993334	0.131760318087457	0.03999957	-0.0354312550468556
ENSG00000007047	MARK4	3.54333333333333	4.59666666666667	3.86333333333333	4.94333333333333	7.22666666666667	11.7066666666667	3.50333333333333	6.43333333333333	0.484781257460024	0.1070859	0.789283048573227	0.1070859	0.283957508819178	0.2859808	-0.0545250194543243	0.2116268	-0.320977910730519
ENSG00000007062	PROM1	2.92	3.14333333333333	2.01333333333333	1.81333333333333	5.07333333333333	5.67333333333333	12.1033333333333	10	-0.0589506048989046	0.2332823	-0.0538242077565192	0.2332823	-0.0291483234222483	0.008180478	0.0752410103073897	0.5125503	-2.41374013848274
ENSG00000007080	CCDC124	5.21333333333333	5.96333333333333	2.14666666666667	2.59	20.9233333333333	18.8266666666667	11.94	8.9	-0.374237954516367	0.1229296	0.00866705949403013	0.1229296	0.183158625872425	0.7301407	0.104448369433821	1.933194e-05	-0.666635113815641
ENSG00000007168	PAFAH1B1	38.62	37.8266666666667	9.77666666666667	12.05	61.63	52.4433333333333	130.646666666667	134.543333333333	-0.0133086170765058	0.7014057	-0.0798957885834755	0.7014057	0.146957341638345	0.3817598	0.0446817143886626	0.408341	-0.308386797410642
ENSG00000007202	KIAA0100	13.61	14.2966666666667	7.18	7.68333333333333	24.38	25.5133333333333	19.2033333333333	15.68	0.25398705172451	0.004067771	0.0229584965787115	0.004067771	0.0448882571741471	0.05661382	0.0922937504308354	0.008134948	0.393973710856036
ENSG00000007255	TRAPPC6A	2.74333333333333	3.48333333333333	1.06	1.27666666666667	10.3133333333333	7.47333333333333	4.73	3.22	-0.673455647248584	0.1841003	-0.215624514709481	0.1841003	0.260325187397892	0.475986	0.213278974811364	0.69614	-0.636624316466534
ENSG00000007341	ST7L	7.14	7.25	3.42333333333333	4.39666666666667	11.8533333333333	8.19333333333333	13.23	12.4433333333333	-0.00348870772803167	0.6710072	-0.403620743512742	0.6710072	0.343962097245937	0.7044081	-0.0521809637223019	0.470526	-1.30213737875028
ENSG00000007372	PAX6	94.0566666666667	101.573333333333	38.5866666666667	48.6366666666667	101.913333333333	106.426666666667	191.316666666667	178.913333333333	-0.0511080191428928	0.8790747	0.167537317830353	0.8790747	0.515323886152427	0.01353593	0.139972159513245	0.6280704	2.06426141749847
ENSG00000007376	RPUSD1	3.57666666666667	3.39333333333333	3.30666666666667	3.42333333333333	8	8.50666666666667	4.36	4.55666666666667	0.0718089757933655	0.218532	0.470865606252238	0.218532	0.236881643274093	0.05643495	-0.0925434791122672	0.3415322	0.758443586078246
ENSG00000007392	LUC7L	12.6266666666667	13.6733333333333	6.39333333333333	6.70333333333333	14.4	10	13.8866666666667	11.9266666666667	-0.22966598995642	0.04703685	-0.23965388251624	0.04703685	0.155570383759101	0.1770332	0.162456583979243	0.00204691	1.88893183098317
ENSG00000007402	CACNA2D2	10.23	10.7466666666667	2.65	2.72333333333333	16.9066666666667	13.98	83.6833333333333	77.6966666666667	-0.115565067001251	0.07919706	-0.223326304391654	0.07919706	0.22474517000991	0.5300775	0.0178794123795152	0.6475206	-2.39952925189876
ENSG00000007516	BAIAP3	1.31666666666667	0.756666666666667	0.253333333333333	0.226666666666667	1.10333333333333	1.48	6.92666666666667	4.69666666666667	-0.283423414630092	0.6229699	0.166549500635306	0.6229699	0.566574640323606	0.4282406	-0.108987007919179	0.5630655	1.4040837020649
ENSG00000007520	TSR3	8.98333333333333	9.15	8.42333333333333	13.1066666666667	13.58	21.3466666666667	6.01666666666667	5.55333333333333	0.0879764161444312	0.008713223	0.900792521668895	0.008713223	0.610631647562605	0.3309177	-0.0408215100295157	0.3061907	-0.700883239472764
ENSG00000007541	PIGQ	5.40333333333333	5.06	3.72333333333333	5.07	7.23333333333333	12.1933333333333	5.85	9.61666666666667	0.704186360638767	0.05640448	0.443022591584111	0.05640448	0.0964181126456394	0.3355227	0.0874664566956662	0.1084516	-0.547942401410834
ENSG00000007545	CRAMP1	0.803333333333333	1.14	0.16	0.266666666666667	1.42	0.883333333333333	2.67333333333333	2.19	-0.322643109540143	0.8753203	0.19503113700161	0.8753203	0.342443736840691	0.9883569	0.502826381666708	0.1151851	-0.655156928296991
ENSG00000007866	TEAD3	0.753333333333333	0.64	0.28	0.333333333333333	1.51666666666667	1.64	1.37666666666667	1.71666666666667	0.149966100955925	0.9294201	0.117617412458171	0.9294201	0.213155003828789	0.04142059	-0.0805716540856443	0.5053567	0.125418522021318
ENSG00000007923	DNAJC11	3.12333333333333	3.75666666666667	0.926666666666667	1.12	4.96333333333333	4.41666666666667	9.56666666666667	10.4266666666667	0.0222223190771693	0.9810922	-0.0570199049082865	0.9810922	0.303455070018628	0.6594671	0.059358730424302	0.08142707	-1.33071367027375
ENSG00000007944	MYLIP	3.96	4.27666666666667	2.00333333333333	2.16666666666667	5.08	3.97666666666667	5.8	5.43	-0.192470576495949	0.01759143	-0.177026481303308	0.01759143	0.191560792233405	0.6064379	0.082932655640688	0.0213447	-0.976723545679322
ENSG00000007968	E2F2	1.14333333333333	1.36333333333333	0.506666666666667	0.726666666666667	1.74666666666667	2	2.75666666666667	2.47666666666667	-0.316010263813408	0.2596947	0.171982439733948	0.2596947	0.568477006754747	0.2809945	0.169620166450783	0.1325321	-0.839251184869302
ENSG00000008018	PSMB1	45.0566666666667	43.1666666666667	21.0733333333333	19.66	118.3	92.5	147.126666666667	167.206666666667	0.189810140268822	0.6538938	-0.265549161630322	0.6538938	-0.124324059860815	0.1829431	-0.0776082937991598	0.2617907	0.0488793691959271
ENSG00000008056	SYN1	2.00333333333333	2.33666666666667	1.26666666666667	1.1	4.93333333333333	4.3	17.14	18.3366666666667	0.065800210730778	0.0827406	-0.183809263285785	0.0827406	-0.140873141171391	0.4271207	0.0720629007638083	0.3140664	-0.149506675032996
ENSG00000008083	JARID2	4.22	4.53	1.05666666666667	1.56666666666667	4.37666666666667	4.12666666666667	13.9266666666667	11.0966666666667	-0.298539371220038	0.4963576	0.0173431091271539	0.4963576	0.534356779002692	0.5977237	0.0973149087968066	0.8462712	-0.926399842156879
ENSG00000008086	CDKL5	1.63	1.83666666666667	0.61	0.853333333333333	2.24	2.48	4.84333333333333	3.96	-0.283053012495805	0.00954975	0.0285907911017063	0.00954975	0.442684236673739	0.01341184	0.195884889162723	0.6568751	0.3148893910988
ENSG00000008130	NADK	7.35333333333333	8.36666666666667	6.41666666666667	7.48	15.4766666666667	18.3033333333333	8.35666666666667	9.22333333333333	-0.0227014924754947	0.4471249	0.334591427299102	0.4471249	0.338991379968843	0.09477277	0.108741047265078	0.2446165	0.549452540177888
ENSG00000008256	CYTH3	1.50666666666667	1.36333333333333	0.573333333333333	0.793333333333333	3.09	3.52	3.10666666666667	1.88333333333333	-0.017610608051613	0.5203342	0.258762196260758	0.5203342	0.200977622844296	0.1238899	0.152118531077424	3.677604e-11	-0.0290914737210781
ENSG00000008277	ADAM22	1.23	1.55666666666667	0.79	1.33666666666667	3.93666666666667	4.23333333333333	4.38	4.85	-0.00266669405112019	0.01059265	-0.277448104222333	0.01059265	0.202723608298828	0.1109626	-0.103148489524298	0.3034595	-2.50577925139818
ENSG00000008282	SYPL1	7.02	6.70666666666667	4.53666666666667	3.28	16.54	12.4133333333333	27.5633333333333	31.8333333333333	0.313413959831577	0.4793634	-0.34124638648847	0.4793634	-0.29606788576213	0.4386064	-0.0127376554828098	0.4611741	-0.00569201107385831
ENSG00000008283	CYB561	10.7233333333333	11.0333333333333	9.43333333333333	11.2833333333333	37.0533333333333	42.5566666666667	21.9033333333333	24.1666666666667	0.1444823681954	0.9889475	0.242857446323327	0.9889475	0.199424831267535	0.866725	0.0274978370943115	0.6190584	0.671492217990314
ENSG00000008294	SPAG9	27.5766666666667	29.2833333333333	6.36666666666667	7.13666666666667	27.8766666666667	24.4	49.7133333333333	57.14	0.0445672447163385	0.1938174	-0.181741334879587	0.1938174	-0.0103743317846101	0.1010811	0.0431427888432925	0.3406367	-0.341028747516289
ENSG00000008300	CELSR3	3.18666666666667	4.67333333333333	0.736666666666667	1.00666666666667	5.25666666666667	5.61666666666667	16.1933333333333	14.13	-0.217813534226482	0.8418182	0.197085262254918	0.8418182	0.494559780571336	0.02574024	0.396729880335301	0.482097	-2.16515331062065
ENSG00000008311	AASS	3.25666666666667	3.41	1.06666666666667	1.14333333333333	3.08	3.01	3.35	3.70333333333333	0.13525812966427	0.05014199	0.0847013473625724	0.05014199	0.131861787791092	0.4558134	0.0874217850045964	0.8685663	-1.41215759618741
ENSG00000008323	PLEKHG6	8.34	8.16	4.27	4.99333333333333	12.8433333333333	13.9033333333333	14.7733333333333	18.5966666666667	0.418119376338121	0.9905283	0.241665418738774	0.9905283	0.110605210153055	0.01274405	-0.0535614692824593	1.162836e-08	-1.57010637106707
ENSG00000008324	SS18L2	7.59333333333333	8.10666666666667	9.16666666666667	10.89	19.22	18.5433333333333	5.15666666666667	4.71666666666667	-0.166373520143062	1.095488e-05	0.0700246944246166	1.095488e-05	0.279913048220091	0.478125	0.0506412577726127	0.004835946	-0.272993466961836
ENSG00000008382	MPND	2.09333333333333	2.86666666666667	1.95333333333333	2.95333333333333	8.26666666666667	6.89333333333333	2.48	1.61666666666667	-0.265543714649953	8.755574e-07	0.120156590303806	8.755574e-07	0.474599163145157	0.9029092	0.149753624657829	0.1405972	-0.708455410734365
ENSG00000008405	CRY1	8.23333333333333	8.54333333333333	6.22666666666667	6.35666666666667	19.8866666666667	16.9566666666667	37.69	30.7233333333333	-0.0671331293834294	0.4856882	-0.104967898060465	0.4856882	0.143739219060583	0.9419603	-0.0407917803619107	0.1245245	-1.0658384373343
ENSG00000008513	ST3GAL1	2.16666666666667	2.29	2.12	2.35	6.22666666666667	5.17	10.15	8.54333333333333	-0.381998388431056	0.3819057	0.00545537523948525	0.3819057	0.175095457673126	0.00733882	0.0165816897236697	0.2973724	-4.10267215783929
ENSG00000008710	PKD1	16.4266666666667	18.89	4.23	4.41	22.42	24.9233333333333	14.2133333333333	12.0466666666667	-0.108677262232341	0.003932539	0.130497334257082	0.003932539	0.695387946218044	0.6682376	0.260049066085955	0.0613164	-0.632812215500221
ENSG00000008735	MAPK8IP2	3.88333333333333	4.51666666666667	1.3	1.81	6.01666666666667	5.56666666666667	10.3333333333333	10.25	-0.00399087398594222	0.04074753	-0.0475437219382355	0.04074753	0.426127029955794	0.7961992	0.203246582609856	0.005376854	-0.0278029557501895
ENSG00000008838	MED24	10.1066666666667	11.08	6.03	8.46333333333333	17.19	17.7533333333333	59.47	54.48	-0.148341774979234	0.7509831	0.0412846435392229	0.7509831	0.315182564860144	0.5254583	0.0885162194065323	0.001823308	1.08333513944846
ENSG00000008853	RHOBTB2	1.06	1.31333333333333	0.806666666666667	1.55666666666667	5.13333333333333	4.96666666666667	6.61666666666667	4.20333333333333	0.032894346388129	0.8358209	0.0698748685756865	0.8358209	0.583631951863271	0.7049392	0.186649995658072	0.5774098	1.62580171802544
ENSG00000008869	HEATR5B	5.00666666666667	5.60666666666667	1.28666666666667	1.11	4.26	3.63666666666667	11.8	10.8	-0.222048571401666	0.01315364	0.0246527909619676	0.01315364	0.168465372085103	0.2133959	0.0557399577918147	0.4243707	0.428459525636669
ENSG00000008952	SEC62	20.4466666666667	20.1166666666667	6.16333333333333	5.95	25.02	21.2933333333333	56.6033333333333	58.4533333333333	-0.0057557644809707	0.03220278	-0.246625572666592	0.03220278	0.0365128079032964	0.5709378	-0.085820305962824	0.222539	0.00435414762758013
ENSG00000008988	RPS20	293.463333333333	273.566666666667	1128.57333333333	741.973333333333	421.613333333333	566.713333333333	176.636666666667	287.34	0.651880842041798	0.2130108	0.502329355342148	0.2130108	-0.493299436749639	0.1291157	-0.110672672829685	0.07498212	-0.107896379525593
ENSG00000009307	CSDE1	91.0333333333333	90.6366666666667	147.8	106.82	143.37	158.01	230.076666666667	361.166666666667	0.70594510123675	0.2918195	0.152603194792608	0.2918195	-0.499349619780991	0.12316	-0.0952706933441227	0.01079733	1.15076902384674
ENSG00000009335	UBE3C	20.11	19.1933333333333	9.66666666666667	9.62333333333333	34.98	31.4366666666667	28.3533333333333	37.2333333333333	0.0710917922018606	0.620813	-0.072289946021729	0.620813	0.112419050174409	0.282939	0.0231291080820464	1.813265e-08	0.0192651509265733
ENSG00000009413	REV3L	15.15	13.7833333333333	5.28333333333333	7.1	15.98	13.58	16.4633333333333	15.9966666666667	-0.124430071194622	0.1754357	-0.0668939855036594	0.1754357	0.5373347543497	0.1105134	0.031335212476133	0.3076131	-1.24771345043523
ENSG00000009780	FAM76A	3.84	4.45	2.47333333333333	2.91666666666667	10.2566666666667	8.89333333333333	4.51666666666667	7.74666666666667	0.597524474939103	0.949393	-0.208006250930115	0.949393	0.141336132996055	0.256501	0.120400364282149	0.06451272	-0.526539538253796
ENSG00000009830	POMT2	13.3233333333333	12.7233333333333	8.00333333333333	5.57666666666667	23.6466666666667	25.7	19.32	29.9733333333333	0.314485990985671	0.2144382	0.244890318925395	0.2144382	0.0221200539763062	0.02940515	0.121040846482296	0.3837711	0.292524350049514
ENSG00000009844	VTA1	12.69	11.36	4.21	3.91333333333333	20.0966666666667	14.42	52.4066666666667	50.7033333333333	-0.0305219119021478	0.01513656	-0.366041795412922	0.01513656	-0.0190108535542368	0.425888	-0.147714868555991	0.1808601	1.4736587931016
ENSG00000009950	MLXIPL	12.68	16.79	11.3966666666667	17.69	27.72	34.1166666666667	60.05	61.1533333333333	0.0205505373057173	0.8482539	0.224817578737147	0.8482539	0.590728440330744	0.1930288	0.343352306501466	0.01560567	0.143684730194237
ENSG00000009954	BAZ1B	13.96	14.5	3.00333333333333	3.68	11.7266666666667	10.4066666666667	34.5866666666667	30.0633333333333	-0.249413558388258	0.004954883	-0.12351869141665	0.004954883	0.0709772792138601	0.3813104	0.0399155632368684	0.8281358	0.281953372775588
ENSG00000010017	RANBP9	12.6666666666667	11.87	6.79666666666667	5.09666666666667	17.1266666666667	15.4366666666667	20.8033333333333	23.58	0.296627590403245	0.04007511	-0.211425824594036	0.04007511	-0.0602875154187901	0.2398937	-0.0937160035338422	0.576015	-0.625809030130333
ENSG00000010072	SPRTN	1.57666666666667	1.31333333333333	0.813333333333333	0.853333333333333	1.71	2.21	5.74666666666667	5.93666666666667	-0.214148014728248	0.4771541	0.287974339037375	0.4771541	0.19740052112728	0.9167746	-0.12195913370129	0.6534828	0.305705187109857
ENSG00000010165	METTL13	4.72	4.59666666666667	2.75333333333333	1.77	6.32666666666667	6.73333333333333	24.18	23.6366666666667	-0.126725532763521	0.2092506	0.0188708032787224	0.2092506	-0.0974992308757381	0.1320586	0.110674881692255	0.2050387	-0.930603948896632
ENSG00000010244	ZNF207	31.59	30.23	15.8566666666667	17.6833333333333	37.8866666666667	38.3133333333333	83.4433333333333	86.3166666666667	0.0495355149446537	0.2721646	0.122372503429577	0.2721646	0.256576109568956	0.1522432	0.106683095628823	0.8376694	-1.20134863515529
ENSG00000010256	UQCRC1	48.72	51.4033333333333	12.69	10.7033333333333	103.713333333333	62.1633333333333	221.93	249.246666666667	0.14058330683298	0.1824976	-0.606924431698831	0.1824976	-0.118978033328352	0.01347805	-0.0106232526220129	0.03970969	-0.0583504585890622
ENSG00000010270	STARD3NL	18.3333333333333	19.1266666666667	20.0233333333333	26.2366666666667	34.6066666666667	41.9366666666667	14.1433333333333	14.77	-0.0100293937955929	0.5036746	0.451282166145923	0.5036746	0.346674795858268	0.04817528	0.031246526636008	0.005297242	-0.495035067082558
ENSG00000010278	CD9	1.77333333333333	1.64	0.546666666666667	0.663333333333333	2.65	1.32333333333333	5.20333333333333	4.41333333333333	-0.267506504856135	0.1375238	-0.90935585685863	0.1375238	0.232413169589785	0.4568261	-0.0793168848450225	0.09834598	-0.126102047900035
ENSG00000010292	NCAPD2	9.7	10.6	3.84333333333333	5.79333333333333	12.31	12.5733333333333	41.5533333333333	33.5533333333333	-0.260374724577379	0.003556736	-0.0677374446624102	0.003556736	0.280064201794963	0.0752623	0.0596510516643818	0.09199679	-0.69462140423321
ENSG00000010295	IFFO1	2.83333333333333	2.84333333333333	0.686666666666667	0.936666666666667	1.68333333333333	1.54666666666667	4.71333333333333	4.70666666666667	0.0287848350581283	0.2404301	0.0301573449511876	0.2404301	0.360518271455437	0.6698229	-0.0233079526007414	0.6975643	-0.145320561348152
ENSG00000010310	GIPR	4.39666666666667	4.78666666666667	2.25666666666667	3.25666666666667	4.81	4.64333333333333	4.31666666666667	2.92333333333333	-0.589210806932774	0.07050793	0.183488933863206	0.07050793	0.416226137779793	0.2006614	0.183739060667857	0.8919626	-0.398334098563547
ENSG00000010318	PHF7	1.11666666666667	1.43333333333333	1.19333333333333	1.35	2.96	3.23	1.15666666666667	1.87333333333333	0.36159800895948	0.7786196	0.154348998020091	0.7786196	0.346228240979862	0.687031	0.309264680302128	0.4240389	0.0323891540430239
ENSG00000010322	NISCH	17.8066666666667	20.3233333333333	4.46666666666667	6.29666666666667	22.6366666666667	19.1	66.1633333333333	68.1333333333333	-0.212661331279509	0.08604312	0.163392384818965	0.08604312	0.461802985660566	0.9454189	0.12240558173478	0.4594857	0.626886715121045
ENSG00000010361	FUZ	5.09333333333333	5.48666666666667	2.81666666666667	3.14	12.69	13.61	8.16666666666667	8.06	-0.126827537358752	0.2042533	0.24876057609676	0.2042533	0.230435148657772	0.5593817	0.171380671866013	0.008278197	-0.359556418973612
ENSG00000010404	IDS	18.7466666666667	21.6766666666667	55.5033333333333	63.6866666666667	26.6233333333333	24.3266666666667	14.93	15.0866666666667	-0.177645206159872	0.3681624	0.0438071077268924	0.3681624	0.251893606416308	0.6634171	-0.0813445887119952	0.2713815	0.133923772147238
ENSG00000010438	PRSS3	0.813333333333333	0.79	1.24	1.55333333333333	2.26	2.09666666666667	0.723333333333333	0.826666666666667	0.384146854668688	0.9586468	-0.153818299006726	0.9586468	0.28150720199756	0.2019988	-0.361931410718886	0.8211096	0.0928867135024909
ENSG00000010539	ZNF200	2.10333333333333	1.93333333333333	0.853333333333333	1.16	3.6	4.07666666666667	4.46666666666667	4.55	-0.197795568351625	0.4768444	0.240455257066342	0.4768444	0.327277376472269	0.6501252	0.0445781494819446	0.9924122	-0.820791652257077
ENSG00000010626	LRRC23	4.83333333333333	4.26	2.90666666666667	3.36666666666667	5.94333333333333	3.54	1.96666666666667	1.9	-0.0897614779849458	0.1310716	-0.255937420896136	0.1310716	-0.0389375220482258	0.3967417	0.0175314602474956	0.8554534	-1.09942630738383
ENSG00000010803	SCMH1	8.17	8.82	4.12	5.1	6.68	8.04333333333333	4.53333333333333	5.24333333333333	0.202586657873243	0.3579184	0.177127278752058	0.3579184	0.277203267823127	0.2360595	0.0498890123562878	0.4881799	0.418858358889723
ENSG00000010810	FYN	13.7433333333333	11.6333333333333	4.42333333333333	5.36666666666667	29.9866666666667	23.9633333333333	25.5766666666667	24.15	-0.0844716434206623	0.4349982	-0.029449889430782	0.4349982	0.352036512572683	0.9705304	-0.0508541328072649	0.09666013	-0.443201875276251
ENSG00000010818	HIVEP2	2.57666666666667	3.03	1.30333333333333	1.66333333333333	4.2	3.84333333333333	5.48333333333333	5.05666666666667	-0.163526849441319	0.4626721	0.105080327630326	0.4626721	0.53409487595468	0.1470043	0.144879407177301	0.02816985	-1.42260352032417
ENSG00000011007	ELOA	8.41	9.06666666666667	3.6	4.17666666666667	9.61	7.52333333333333	25.0733333333333	19.9	-0.329312860273471	0.3330727	-0.147934439807847	0.3330727	0.386932421274596	0.5456539	0.0553570417142533	0.4169413	-0.499609978145031
ENSG00000011009	LYPLA2	7.70333333333333	7.63666666666667	4.31666666666667	5.50666666666667	31.6	30.5	19.86	23.7133333333333	0.156084671151708	0.03646022	0.139189938133637	0.03646022	0.162055708099313	0.04629899	-0.0195062888223161	0.8173573	-0.866181790774796
ENSG00000011021	CLCN6	5.85	5.73666666666667	2.61333333333333	2.58	6.99666666666667	6.41666666666667	13.6933333333333	11.33	-0.211949228245528	0.1933002	-0.193847763038796	0.1933002	0.40094371090424	0.368655	0.000819721467393286	0.6295512	-1.70811980075999
ENSG00000011105	TSPAN9	1.76666666666667	1.98666666666667	1.09333333333333	1.48333333333333	6.5	4.96333333333333	7.65666666666667	8.13	-0.0421779020683468	0.04335774	0.233359186890191	0.04335774	0.137896717290553	0.1557631	-0.0288662978905041	0.6878341	-0.515318047748901
ENSG00000011114	BTBD7	4.46333333333333	4.34666666666667	3.12666666666667	2.89666666666667	10.2266666666667	7.92666666666667	8.45666666666667	8.09666666666667	-0.240673258526361	0.5740972	-0.0935006631411879	0.5740972	0.260630828755234	0.07063691	0.0410611640121186	0.1663631	-0.190932131793862
ENSG00000011132	APBA3	3.56666666666667	4.13333333333333	3.76	3.86333333333333	17.8533333333333	16.1233333333333	8.94	11.3466666666667	0.203172012401621	0.4915671	0.0795326108796877	0.4915671	0.117226303467612	0.198184	0.191911507099195	0.95305	0.840138760532708
ENSG00000011143	MKS1	4.55	5.70666666666667	2.69666666666667	2.34333333333333	7.14	6.02333333333333	13.87	10.58	-0.133646567775484	0.3537042	-0.0832498323929904	0.3537042	-0.0314204932837097	0.7411607	0.207195309275988	0.2488661	0.314236796031139
ENSG00000011198	ABHD5	7.04666666666667	7.48	7.16333333333333	6.07333333333333	22.71	21.37	9.83333333333333	9.32	-0.00811924036398004	0.06520148	-0.00938623190432342	0.06520148	-0.117898427215084	0.1223285	0.0564262284966928	0.4494507	0.449154905998443
ENSG00000011201	ANOS1	0.67	0.53	0.163333333333333	0.216666666666667	0.99	0.68	2.45	1.94	-0.131095224056731	0.5773004	-0.283428175084804	0.5773004	0.14555070812658	0.6434549	-0.0401334720389728	0.290677	-0.480948947643927
ENSG00000011243	AKAP8L	22.0566666666667	19.7633333333333	6.02666666666667	7.99333333333333	23.37	22.0266666666667	78.68	86.0166666666667	-0.175339499719631	0.8326226	-0.142835723757941	0.8326226	0.266462824547516	0.9742983	-0.0261094761472496	0.6506735	0.57628795616217
ENSG00000011258	MBTD1	3.69	3.50333333333333	2.94666666666667	2.51	10.3233333333333	7.43333333333333	10.1866666666667	13.14	0.149316705846918	0.4927327	-0.29634101919423	0.4927327	-0.0883672324929172	0.2636643	0.0286108016366722	0.5201042	-2.34883942931696
ENSG00000011260	UTP18	8.66333333333333	7.73	2.83333333333333	2.5	9.88333333333333	8.88	27.6966666666667	28.1233333333333	0.0895858542223866	0.4308846	-0.0413150455068196	0.4308846	-0.19803631083865	0.09112877	-0.108600357516239	0.5559119	0.629133731144785
ENSG00000011275	RNF216	3.27666666666667	3.43333333333333	1.53333333333333	1.74333333333333	4.89333333333333	4.46666666666667	10.61	10.1266666666667	-0.0880973372099394	0.1372664	-0.141982143632112	0.1372664	0.244886430083112	0.58464	0.00864016868223505	0.01254235	-0.449423586473628
ENSG00000011295	TTC19	10.53	9.71666666666667	6.69	6.1	33.5266666666667	32.1133333333333	20.2833333333333	23.14	0.134826792980133	0.062745	-0.138100949646486	0.062745	0.00128900444651858	0.6852641	-0.0684418489475727	0.5490487	-0.285896555057431
ENSG00000011304	PTBP1	23.7333333333333	26.64	14.2233333333333	17.91	67.91	64.69	247.48	226.753333333333	-0.233203460751641	0.2158003	0.0467178005564115	0.2158003	0.269157934762572	0.2850704	-0.0346859585726289	0.4086542	0.0791902110449323
ENSG00000011332	DPF1	0.976666666666667	0.856666666666667	0.346666666666667	0.576666666666667	1.62333333333333	1.53	2.21666666666667	2.34666666666667	0.207572515385262	0.1495836	-0.0112292969688372	0.1495836	0.612294724173765	0.04777791	-0.109363973095102	0.8959371	-1.11998765788714
ENSG00000011347	SYT7	18.71	19.6866666666667	10.6266666666667	12.7566666666667	49.8833333333333	60.4533333333333	30.0866666666667	36.0766666666667	0.134878105197436	0.129834	0.269376020932317	0.129834	0.130502039282878	0.0431938	0.0439935919908754	0.4518903	-0.600882661080767
ENSG00000011376	LARS2	2.64333333333333	2.53666666666667	0.84	1.34333333333333	4.73333333333333	3.35	15.1733333333333	14.6133333333333	-0.264519003482027	0.0004034058	-0.21151879340444	0.0004034058	0.577283983038421	0.2910488	0.0366150006697783	0.209078	-2.50070870253558
ENSG00000011405	PIK3C2A	31.29	29.3733333333333	10.92	14.8666666666667	44.3166666666667	36.5066666666667	63.63	56.43	-0.0570027354259963	0.9502128	-0.271538427757577	0.9502128	0.165093572796602	0.8564558	-0.0218328574921021	0.6386389	-0.0124035281146648
ENSG00000011426	ANLN	8.90333333333333	9.18666666666667	5.17333333333333	4.54333333333333	11.98	11.59	30.73	33.2066666666667	-0.0668059949855317	0.1422282	0.0963659832242927	0.1422282	0.269015743269531	0.5161181	0.0337135229669068	0.445755	0.444271253677481
ENSG00000011451	WIZ	3.01333333333333	3.37	1.78666666666667	2.13	7.16666666666667	6.53333333333333	12.8933333333333	12.1266666666667	-0.123662246795947	0.001241467	0.127747115168797	0.001241467	0.473036650626399	0.9004417	0.184424911228501	0.05007513	0.0947184349996655
ENSG00000011454	RABGAP1	7.13666666666667	7.33666666666667	4.48666666666667	4.94333333333333	13.8866666666667	15.4666666666667	35.8966666666667	31.3033333333333	-0.199885382149325	0.4638065	0.0840283719982544	0.4638065	0.272327784538128	0.779901	0.0342376151809178	0.400864	1.21136813441321
ENSG00000011478	QPCTL	1.80333333333333	2.23	2.59666666666667	2.68333333333333	9.95	8.63666666666667	5.91333333333333	5.40333333333333	0.109630587124681	0.1455405	-0.0655156641618584	0.1455405	0.0674389507191648	0.0167458	0.124797630285292	0.02869446	-0.606891562820412
ENSG00000011485	PPP5C	12.0933333333333	12.0933333333333	5.24333333333333	5.79333333333333	26.5333333333333	23.3433333333333	50.33	53.37	-0.0212869440665724	0.1659188	0.0322140405012759	0.1659188	0.323136220063541	0.2581921	-0.00775615126173967	0.6170279	1.9312136436438
ENSG00000011523	CEP68	2.40333333333333	2.50333333333333	1.05	1.22666666666667	4.16666666666667	4.31333333333333	9.16	10.68	0.0758900655238168	0.1922546	-0.12840681947004	0.1922546	0.0933194429275712	0.04591406	-0.0619871729464201	0.1002074	-0.97355627766548
ENSG00000011566	MAP4K3	10.0866666666667	11.0466666666667	5.45	7.57	20.6166666666667	20.83	19.3133333333333	23.9466666666667	0.10949213442141	0.944627	-0.0500113133371576	0.944627	-0.0124122027804372	0.04785061	0.0617192378080613	0.1722952	2.08599472990777
ENSG00000011638	TMEM159	1.24333333333333	1.27333333333333	1.37333333333333	1.22	2.13666666666667	3.83333333333333	0.8	0.716666666666667	-0.542166703980194	0.1556661	0.634637064097098	0.1556661	-0.31065521988188	0.06668895	-0.0513435130125166	0.006171835	-1.32716787103947
ENSG00000012048	BRCA1	6.81666666666667	6.61333333333333	3.4	3.59666666666667	9.41333333333333	10.1833333333333	19.8566666666667	14.2	-0.186352091194848	0.04113406	0.00444715618343494	0.04113406	0.339606190344041	0.6867361	0.0248119276617969	0.6798818	0.390075023073656
ENSG00000012061	ERCC1	7.06	6.03333333333333	7.32	7.58	28.93	31.42	14.6333333333333	17.46	0.342419543969214	0.06476805	0.249052014288873	0.06476805	0.111251877400676	0.03025412	-0.0780267975237532	0.5285278	-0.189045562529742
ENSG00000012124	CD22	1.76	1.97	0.82	1.48333333333333	2.97666666666667	2.36666666666667	2.97666666666667	1.94	0.0834698551853521	0.2558904	0.231813677030349	0.2558904	0.118014338791508	0.08525583	-0.468146367810323	0.2668918	-0.743851511248551
ENSG00000012174	MBTPS2	2.15333333333333	2.42	1.71	1.63	6.20333333333333	4.8	10.1566666666667	11.23	0.136023353047093	0.9637386	-0.314080794177187	0.9637386	-0.0904840901982258	0.1759313	0.17139225547456	0.2368121	-1.23348107783129
ENSG00000012211	PRICKLE3	0.92	0.916666666666667	0.983333333333333	0.946666666666667	2.66666666666667	3.71333333333333	3.45	4.29333333333333	0.293312546070791	0.01947018	0.19337626397158	0.01947018	0.391602643306106	0.9016163	0.176661584188476	0.2715461	-2.5281303110513
ENSG00000012232	EXTL3	3.73333333333333	4.28333333333333	2.32	2.54333333333333	7.74333333333333	6.75	12.4033333333333	10.68	-0.173188476432873	0.02243746	-0.128347521381841	0.02243746	0.397272932301197	0.2382739	0.136955107888264	0.5049087	-0.282746870419355
ENSG00000012660	ELOVL5	69.47	68.9	41.6733333333333	31.1866666666667	68.1066666666667	52.9	129.68	170.14	0.385734664904648	0.5174878	-0.385388705309207	0.5174878	-0.481423332395488	0.09908455	-0.0147233906337494	0.3101034	-0.681122118172434
ENSG00000012779	ALOX5	4.77666666666667	4.94666666666667	1.99666666666667	2.42333333333333	9.66	8.84	13.0566666666667	13.75	0.00854535264475942	0.05366427	-0.107099751960251	0.05366427	0.271069051233984	0.1720118	-0.159943230738472	0.08307418	1.37218906660301
ENSG00000012817	KDM5D	6.19333333333333	6.92	1.98666666666667	2.56	8.04	7.30333333333333	21.6833333333333	20.76	-0.159160491269008	0.467301	0.000137613251030899	0.467301	0.0291242864909513	0.05784757	0.0774593932696721	0.8899689	1.97243966079583
ENSG00000012822	CALCOCO1	9.14333333333333	9.88	2.62333333333333	2.54333333333333	6.45666666666667	6.85333333333333	32.6833333333333	23.2533333333333	-0.476976506934256	0.0610499	0.12788502843598	0.0610499	0.160123614347679	0.6235131	0.182792977294341	0.0412404	0.660852299984009
ENSG00000012963	UBR7	6.04333333333333	6.56333333333333	6.32666666666667	7.70333333333333	30.07	26.42	47.9466666666667	41.7166666666667	-0.0828723454640734	0.4844144	-0.331755440830723	0.4844144	-0.0305461838354644	0.475521	0.0294046056027577	7.622926e-10	0.752401551970913
ENSG00000012983	MAP4K5	6.48666666666667	6.50666666666667	3.82666666666667	4.53333333333333	9.93	9.72	7.28333333333333	5.70666666666667	0.283942705361707	0.04060567	-0.0246742080524625	0.04060567	-0.0590417349419265	0.4581789	0.0377122366167022	0.09418228	0.114352508357395
ENSG00000013016	EHD3	0.136666666666667	0.136666666666667	0.07	0.113333333333333	0.203333333333333	0.243333333333333	0.533333333333333	0.59	0.158051463199602	0.8591801	0.148170504617988	0.8591801	0.829151130223612	0.5529703	-0.0240869774991064	0.1924724	-0.564175213952256
ENSG00000013275	PSMC4	20.0866666666667	19.6733333333333	6.23	8.55333333333333	44.46	33.3933333333333	118.18	112.5	-0.14572338810665	0.2280867	-0.33338038525778	0.2280867	0.521902609956228	0.05008701	-0.0679319996984971	0.8039398	0.0656359292296855
ENSG00000013288	MAN2B2	2.13	1.96666666666667	0.75	1.00333333333333	4.2	4.86333333333333	8.91	9.94	0.171566603088833	0.9918744	-0.00359612601186754	0.9918744	0.352367009910136	0.8768075	-0.103482022508524	0.3939394	-1.10732323232323
ENSG00000013293	SLC7A14	0.28	0.243333333333333	0.18	0.126666666666667	0.263333333333333	0.616666666666667	0.78	0.77	0.0129568902513766	0.7456066	-0.0635708453556356	0.7456066	0.201467157843793	0.2208931	-0.183517165537822	0.8365938	-0.185656403988922
ENSG00000013297	CLDN11	0.973333333333333	0.856666666666667	0.19	0.473333333333333	3.16666666666667	3.18	1.72333333333333	1.69	0.39236442208891	0.3638988	0.122740218813519	0.3638988	1.3063054721957	0.04042689	-0.134149117962371	0.1696084	-0.273153130087968
ENSG00000013306	SLC25A39	23.6666666666667	24.0433333333333	25.05	29.9933333333333	29.32	46.2	11.0866666666667	12.94	0.233032301898044	0.06691885	0.78300484264117	0.06691885	0.339743047274771	0.2516022	0.0346620969825508	0.404284	0.192097978357519
ENSG00000013364	MVP	2.08666666666667	1.87	0.413333333333333	0.6	1.44333333333333	1.99	6.42666666666667	5.27666666666667	-0.359263100512232	0.8159559	-0.0655346751401478	0.8159559	0.211375249590965	0.312684	-0.122776536653557	0.9053958	0.469961052825662
ENSG00000013374	NUB1	10.1933333333333	10.6266666666667	2.12	3.00333333333333	9.44333333333333	9.26	30.0433333333333	25.91	-0.204170025549075	0.8154309	-0.168851567795617	0.8154309	0.442708128995741	0.8398304	0.113256309388412	0.8981415	0.454790194885547
ENSG00000013375	PGM3	16.9066666666667	14.6633333333333	6.82333333333333	7.73666666666667	21.95	17.79	50.1666666666667	45.72	-0.119518899528909	0.2918035	-0.0773470445831652	0.2918035	0.348128954956528	0.4790501	-0.00343335903422037	0.6567712	-0.630953287902393
ENSG00000013392	RWDD2A	1.2	1.46666666666667	0.89	0.926666666666667	2.00666666666667	1.39	2.40666666666667	2.38	-0.00678430205447844	0.1576823	-0.491683786732735	0.1576823	0.0980104785809051	0.2973253	0.258833241031295	0.3982505	4.13314205955335
ENSG00000013441	CLK1	39.5566666666667	35.5466666666667	21.6033333333333	15.77	32.45	27.5233333333333	62.5833333333333	51.2766666666667	-0.250206234309421	0.547991	-0.23475172598252	0.547991	-0.567428793321703	0.5771294	-0.300344174573642	0.00822124	-0.104481796924679
ENSG00000013503	POLR3B	1.77666666666667	1.56333333333333	0.476666666666667	0.603333333333333	1.26	1.26333333333333	6.34333333333333	5	-0.306577311302926	0.1653488	-0.0536718641712985	0.1653488	0.442330686841707	0.9221555	-0.173048084351058	0.1952954	-2.62787902693403
ENSG00000013523	ANGEL1	6.11333333333333	5.67666666666667	3.79	4.07333333333333	11.5366666666667	9.67333333333333	18.01	18.8533333333333	-0.073293847294968	0.7980049	-0.140250266515221	0.7980049	0.270534481858724	0.015875	-0.0813157746421016	0.3366565	-0.10906369265218
ENSG00000013561	RNF14	15.0966666666667	13.9033333333333	8.93333333333333	9.17333333333333	44.6866666666667	38.97	39.5766666666667	45.1666666666667	0.233836019793769	0.02262486	-0.119601526884193	0.02262486	-0.0271499657006782	0.01619798	-0.014882002861512	0.6211389	-1.48423910599396
ENSG00000013563	DNASE1L1	2.24666666666667	2.39	2.27333333333333	2.98666666666667	6.75	7.30333333333333	2.18	3.28333333333333	0.326741688839199	0.8045152	0.259430752321207	0.8045152	0.82762848238828	0.6321817	0.115399977824128	0.008776617	-0.538506897225262
ENSG00000013573	DDX11	4.49333333333333	5.19333333333333	1.91666666666667	2.37666666666667	4.11666666666667	3.63666666666667	11.6533333333333	11.3133333333333	-0.121750111253887	0.1495563	0.163415096851019	0.1495563	0.377898588365341	0.1994575	0.0203016508187641	0.3579812	0.00931439460299632
ENSG00000013583	HEBP1	1.38666666666667	1.34333333333333	1.83666666666667	1.28	7.53	9.38333333333333	8.54	11.7366666666667	0.325726832189479	0.07574281	0.136224231492267	0.07574281	-0.481428843897804	0.01070426	-0.159073587181418	0.2758597	-0.584464205137532
ENSG00000013619	MAMLD1	3.51	3.79333333333333	2.73	2.99333333333333	7.38333333333333	8.4	16.3566666666667	16.86	-0.0779736785019818	0.334116	-0.0346675701364862	0.334116	0.256670901581239	0.3119601	0.0966395515707434	0.3142754	0.098466317400594
ENSG00000013725	CD6	0.36	0.36	0.36	0.29	1.08333333333333	1.4	0.676666666666667	0.87	0.00995958138043906	0.8239648	0.360813012406767	0.8239648	-0.47752394105248	0.6848676	-0.0883811340805996	0.4649114	-0.403597912306539
ENSG00000013810	TACC3	4.74	5.06333333333333	2.14333333333333	4	8.5	8.37333333333333	41.0866666666667	31.29	-0.244324095491431	0.0006230508	0.123416752725887	0.0006230508	0.44400588882171	0.8486335	0.0644829550772199	0.011419	-0.291516698296359
ENSG00000014123	UFL1	5.61	5.44333333333333	2.16333333333333	1.93	4.34	3.31333333333333	16.9666666666667	16.7666666666667	-0.0173999157000511	0.02105552	-0.208200876164624	0.02105552	-0.112085314221681	0.7743361	-0.00571254045971159	0.3884438	-0.281837068935279
ENSG00000014138	POLA2	6.43	6.99333333333333	2.90333333333333	3.12333333333333	10.0233333333333	8.96	34.87	29.4866666666667	-0.15602609521932	0.141211	0.13476291040331	0.141211	0.133113913194097	0.6968015	-0.0109082556246385	0.01746897	0.277966844092543
ENSG00000014164	ZC3H3	1.70333333333333	1.77	0.63	0.8	3.31666666666667	3.15	10.05	9.78666666666667	0.000999091934997587	0.2375471	0.00677427105639694	0.2375471	0.198891234637474	0.8283269	0.0442593379054861	0.1270838	-0.148123966222687
ENSG00000014216	CAPN1	13.4933333333333	14.0633333333333	7.42333333333333	8.56666666666667	23.87	24.07	75.61	79.7433333333333	0.0337115973854196	0.4666682	-0.108400974878073	0.4666682	-0.126787089071859	0.816468	0.0428908019839955	0.4298651	-0.417141838916606
ENSG00000014641	MDH1	49.9266666666667	45.7733333333333	21.8133333333333	15.0166666666667	67.66	49.7366666666667	272.896666666667	235.736666666667	-0.0826306885789538	0.2395737	-0.371577301089772	0.2395737	-0.446727430125269	0.3197667	-0.122196321800646	0.9028703	-0.182093153052591
ENSG00000014824	SLC30A9	23.18	22.8733333333333	15.6633333333333	18.0466666666667	58.34	54.11	28.5033333333333	33.8366666666667	0.293229949360124	0.8241111	-0.104924026896653	0.8241111	0.0214621350704656	0.3506341	0.0524386938475141	0.1342815	0.077371427790355
ENSG00000014914	MTMR11	3.8	4.52666666666667	1.86	2.38666666666667	4.40333333333333	4.24333333333333	5.9	6.20333333333333	0.0341102125574153	0.07345338	-0.0713848743119359	0.07345338	0.306259317810202	0.1505945	0.0877491306856681	0.5294516	-1.17890980681678
ENSG00000014919	COX15	7.77	8.26	4.74	3.65666666666667	8.45666666666667	7.49333333333333	21.5333333333333	21.98	0.0241903678966615	0.07165465	-0.142939835196297	0.07165465	-0.426475743102096	0.04247196	0.0323497316508607	0.3791547	-0.946827809525598
ENSG00000015133	CCDC88C	6.05	6.80666666666667	1.96666666666667	2.91	7.31	6.56666666666667	11.3866666666667	12.55	0.109957991968584	0.007181247	-0.0624508211701373	0.007181247	0.291706365545465	0.1046664	0.144684591428542	0.01202235	-1.23238342116373
ENSG00000015153	YAF2	7.43666666666667	7.31333333333333	8.86666666666667	10.51	23.3066666666667	24.7166666666667	14.8533333333333	14.8433333333333	0.254621049360077	0.4827191	0.247070784887867	0.4827191	0.230882072334248	0.3947122	-0.0780801362200236	0.9822499	-1.1730031600741
ENSG00000015171	ZMYND11	16.41	16.24	7.87	7.56	22.8333333333333	21.2466666666667	33.9066666666667	32.5	0.067765337128189	0.8170393	0.0892540967357975	0.8170393	0.0275745392663005	0.2179388	-0.0509906643340532	0.06345713	-0.343517762970212
ENSG00000015413	DPEP1	4.27	4.29333333333333	2.32333333333333	3.06666666666667	9.29333333333333	9.11	9.17666666666667	7.67	-0.210007631283855	0.1816074	0.0979947552939624	0.1816074	0.151990015377581	0.1816212	0.10368365360292	0.1124994	0.874986174628056
ENSG00000015475	BID	14.5166666666667	13.8166666666667	17.7333333333333	22.41	89.9066666666667	81.5066666666667	31.4266666666667	31.46	0.0317852703603672	0.3165699	-0.0422963940559233	0.3165699	0.272529610949666	0.3730938	-0.0452320736785063	0.1258202	0.379779833798423
ENSG00000015479	MATR3	71.4233333333333	64.0533333333333	21.7266666666667	18.5333333333333	60.1066666666667	51.6166666666667	209.136666666667	194.8	-0.672861847920258	0.5898417	-0.166111771688472	0.5898417	0.170318774201492	0.0850383	-0.268857905050795	0.1920036	0.205714195155558
ENSG00000015532	XYLT2	0.63	0.716666666666667	0.34	0.303333333333333	1.13	0.88	1.54666666666667	1.32	0.0537624119731359	0.1606887	-0.565357849080582	0.1606887	0.0224053008450156	0.008298557	-0.168235804710088	0.5200284	-0.339633228029507
ENSG00000015676	NUDCD3	10.59	11.3966666666667	3.76666666666667	4.63333333333333	14.63	14.0533333333333	44.5866666666667	38.8833333333333	-0.206501263162072	0.8110069	-0.0709942296181421	0.8110069	0.516813347879143	0.8579728	0.146884183549421	0.02275725	-0.231606755171633
ENSG00000016082	ISL1	32.13	34.8733333333333	11.0333333333333	14.9366666666667	46.9766666666667	41.8033333333333	145.85	124.51	-0.171489109754959	0.0141274	-0.0331620315739292	0.0141274	0.52145518052743	0.3953242	0.0593681649150328	0.6153061	-1.57205562852128
ENSG00000016391	CHDH	1.4	1.45666666666667	0.53	0.566666666666667	2.98666666666667	3.74666666666667	7.11	5.05	-0.158279569309923	0.006947662	0.100986231373437	0.006947662	0.103731364056359	0.03264455	0.0803338275977241	0.003272607	-0.93073502217886
ENSG00000016864	GLT8D1	10.3733333333333	10.7533333333333	6.74666666666667	8.06666666666667	18.22	18.8366666666667	20.1966666666667	17.2933333333333	-0.0321278768353288	0.2167308	0.0115140492011507	0.2167308	0.243759369869101	0.314657	-0.00670660351078212	0.5895175	0.194590541368313
ENSG00000017260	ATP2C1	23.5066666666667	23.9666666666667	12.61	8.86	39.1966666666667	36.3533333333333	42.54	67.9533333333333	0.482519938797771	0.09050214	-0.0878616207580603	0.09050214	-0.485176474836972	0.3346195	0.0618270529569793	0.5953805	-2.95069023031335
ENSG00000017797	RALBP1	6.88333333333333	6.82	1.93666666666667	2.53666666666667	9.38	9.52333333333333	6.93333333333333	9.23	0.355179454811834	0.06456906	0.0528823602416457	0.06456906	0.209976946080602	0.4009047	0.0342816535798143	0.632719	1.11913274020354
ENSG00000018189	RUFY3	23.62	25.29	8.31666666666667	10.56	29.86	31.8266666666667	30.0266666666667	37.4966666666667	0.170131596770062	0.00391199	0.112968699128376	0.00391199	0.0721735125887415	0.2083488	0.0400926914825108	0.6482369	-0.434135829074564
ENSG00000018236	CNTN1	48.5933333333333	47.0366666666667	18.21	18.71	66.95	54.8833333333333	174.813333333333	163.16	-0.0942617367596803	0.3929957	-0.346493805415335	0.3929957	0.0323613584684903	0.03866566	-0.0808500599542032	0.3628181	0.271553032470728
ENSG00000018510	AGPS	11.36	10.9133333333333	3.56333333333333	4.17	13.5433333333333	10.65	43.0633333333333	41.2033333333333	0.0867321088404482	0.00439514	-0.318001556967029	0.00439514	0.0457436283610724	0.1876554	0.0034449728840471	0.04459383	-3.20943571137981
ENSG00000018610	CXorf56	4.28333333333333	5.28333333333333	2.17333333333333	2.04	11.1333333333333	8.39333333333333	17.3466666666667	18.43	0.163325160762136	0.3263954	-0.339959339903031	0.3263954	-0.139167660981902	0.1242169	0.187604746964776	0.05075601	1.18279539471734
ENSG00000018699	TTC27	1.20666666666667	1.62333333333333	0.943333333333333	0.73	2.07666666666667	2.05666666666667	3.66	4.15	0.0386024519463577	0.3382174	-0.238224737243175	0.3382174	-0.0637971645443072	0.6361018	-0.245005961113653	0.5035528	0.265586375805628
ENSG00000018869	ZNF582	0.373333333333333	0.433333333333333	0.676666666666667	0.48	1.27	0.99	0.973333333333333	0.836666666666667	-0.28678097869807	0.8767629	-0.195117647984412	0.8767629	-0.343288358658183	0.2725331	0.356032719577913	0.1101731	-0.664276153212521
ENSG00000019144	PHLDB1	0.86	1.22333333333333	0.486666666666667	0.51	0.846666666666667	1.14333333333333	2.11666666666667	3.31	0.344822945505073	0.3762442	0.0333751261727233	0.3762442	0.0671142427622367	0.3321237	0.218109546230109	0.8663033	-0.788502915332185
ENSG00000019485	PRDM11	0.673333333333333	0.93	0.616666666666667	0.53	1.99666666666667	2.1	3.45333333333333	2.68333333333333	-0.309945158366523	0.02109766	0.266971663302755	0.02109766	0.276324925515102	0.4702257	0.180981619812528	0.0446594	-0.696406978064861
ENSG00000019505	SYT13	18.7833333333333	18.2433333333333	15.51	14.5766666666667	69.2733333333333	74.94	36.7033333333333	48.4066666666667	0.360230119582895	0.5629893	0.227429413274248	0.5629893	-0.226262419054107	0.4138803	-0.0252463527546922	0.5127196	0.585042742319475
ENSG00000019549	SNAI2	1.49	1.81666666666667	1.60333333333333	1.95	3.83	4.04	2.2	2.52333333333333	0.155299071080556	0.3054646	0.0228040929731108	0.3054646	0.374205232521627	0.1235467	0.341842671682868	0.2452273	0.155412908870642
ENSG00000019995	ZRANB1	6.83333333333333	7.10333333333333	3.59333333333333	4.19	9.40333333333333	9.56333333333333	8.08666666666667	10.5466666666667	0.0301762141219246	0.1063198	0.0321384469116586	0.1063198	0.449079058110945	0.5771561	0.0239936876098632	0.9452706	-0.204346021933353
ENSG00000020129	NCDN	1.57666666666667	2.11333333333333	0.52	1.01333333333333	2.9	2.09	11.66	10.6433333333333	-0.182625016834917	0.3408547	-0.0370878367148442	0.3408547	0.526947128771622	0.3415617	0.358045155634979	0.02893834	-0.980162174508908
ENSG00000020181	ADGRA2	0.206666666666667	0.19	0.0733333333333333	0.0666666666666667	0.226666666666667	0.273333333333333	0.14	0.62	0.707448956780723	0.3055598	0.23125839141634	0.3055598	0.0556428203815031	0.9401406	0.125771407126685	0.4739006	-0.442229660178378
ENSG00000020256	ZFP64	4.27333333333333	3.86	2.25	3.10666666666667	10.0733333333333	9.32333333333333	13.4533333333333	16.4933333333333	0.116048897409965	0.1082164	-0.104024507582189	0.1082164	0.178412888913548	0.8312767	-0.0421641655435261	0.7891284	-2.03376267099695
ENSG00000020426	MNAT1	19.3966666666667	17.7133333333333	7.95	8.59333333333333	31.3566666666667	24.53	60.1466666666667	63.7366666666667	0.0618785401990083	0.007833489	-0.218080471891763	0.007833489	0.248927189364611	0.167583	-0.0427259553364676	0.8629873	-0.168638031131751
ENSG00000020577	SAMD4A	2.02333333333333	2.13333333333333	0.846666666666667	1.17333333333333	2.96666666666667	2.03666666666667	2.25333333333333	2.05	-0.329514832384341	0.5880316	0.0290111999118912	0.5880316	0.372090976048338	0.470279	0.0422738999183538	0.4108617	-0.285779454844203
ENSG00000020922	MRE11	4.51	4.95	3.1	3.09	8.16666666666667	7.72666666666667	17.08	16.08	-0.0296320149527087	0.8741962	-0.104085032649577	0.8741962	-0.176842544871052	0.3052941	-0.028056408476151	0.4352935	-0.463315421466697
ENSG00000021300	PLEKHB1	18.96	19.2766666666667	10.1933333333333	12.6066666666667	106.14	105.52	64.9633333333333	55.0166666666667	-0.286086384577844	0.1657451	-0.0435806872614766	0.1657451	0.326338742962269	0.2792292	-0.0450780285583292	0.7623795	0.171244083445333
ENSG00000021355	SERPINB1	14.4033333333333	13.6366666666667	19.39	12.3766666666667	29.4433333333333	24.1	46.92	56.1766666666667	0.311137726178658	0.2162033	-0.0679332412634119	0.2162033	-0.563641821963844	0.9596844	-0.115425364087081	0.3385758	-0.122886244921743
ENSG00000021488	SLC7A9	1.30333333333333	1.01333333333333	0.826666666666667	0.79	1.46	0.916666666666667	1.42	1.48	-0.182795022028501	0.510445	-0.453673088526567	0.510445	-0.0747383968089692	0.2126146	-0.369014552818052	0.195526	-0.182857142857143
ENSG00000021574	SPAST	7.15666666666667	7.33333333333333	3.46	4.05333333333333	14.9433333333333	12.3333333333333	17.54	19.4533333333333	0.16535246831641	0.5185873	-0.163759764656114	0.5185873	0.172951990117532	0.6782971	-0.0379145192940644	0.1862304	-0.899815901701642
ENSG00000021645	NRXN3	1.32666666666667	1.46666666666667	0.526666666666667	0.75	1.87666666666667	1.59666666666667	5.52333333333333	5.14666666666667	-0.23335668255542	0.4355634	-0.0412394682324209	0.4355634	0.580806738549197	0.1130177	0.174925029086784	0.5210613	-0.4686789420505
ENSG00000021776	AQR	5.94	6.19666666666667	1.56666666666667	1.61333333333333	5.64666666666667	4.49666666666667	14.65	13.9366666666667	-0.194007691377815	0.0002188667	-0.0158765460373909	0.0002188667	0.182048995535227	0.2807065	0.00718295927719392	0.7317585	0.104943915879102
ENSG00000022267	FHL1	3.76333333333333	5.28	4.53333333333333	3.74	20.6866666666667	19.48	13.4933333333333	17.7366666666667	0.455896117232645	0.6513682	-0.108908470125994	0.6513682	-0.204605196313258	0.2453582	0.185100297984258	0.09143401	-0.200741875750602
ENSG00000022277	RTF2	22.6866666666667	22.7333333333333	6.84333333333333	6.93	40.3766666666667	33.35	48.93	52.3066666666667	0.0970877875185012	0.2001368	-0.210240199704336	0.2001368	0.154508283456886	0.8925758	-0.0371237416305732	0.9797888	-0.33647765993453
ENSG00000022567	SLC45A4	3.20666666666667	3.24333333333333	1.30666666666667	1.70666666666667	3.3	3.67333333333333	6.63	5.44333333333333	-0.466203321566614	0.9300369	0.216229628029866	0.9300369	0.312928818771194	0.8735742	0.12294580995651	0.2023243	-0.565622751881199
ENSG00000022840	RNF10	19.4966666666667	23.1033333333333	14.92	18.2733333333333	30.4566666666667	26.72	13.28	14.4033333333333	-0.138440335302779	0.8493408	0.156836674857159	0.8493408	0.427157110574947	0.5556458	-0.0037241723052599	0.004379364	-0.4081537983977
ENSG00000022976	ZNF839	1.04666666666667	1.09	0.6	0.64	1.58333333333333	1.65666666666667	0.993333333333333	1.21333333333333	0.0328085633962272	0.06854452	0.0697942253729167	0.06854452	0.983563885925363	0.02155287	0.364913533323686	0.7979393	-0.308135249677539
ENSG00000023041	ZDHHC6	11.8466666666667	11.4633333333333	9.05666666666667	9.85333333333333	22.6866666666667	20.9433333333333	10.9366666666667	10.1833333333333	-0.137913238267841	0.1277412	-0.0306751321491943	0.1277412	0.22135838321218	0.3708999	-0.0396936762320497	0.01792541	0.0629801400128334
ENSG00000023171	GRAMD1B	0.583333333333333	0.583333333333333	0.313333333333333	0.303333333333333	0.97	0.863333333333333	1.31333333333333	1.31333333333333	0.0279440550642245	0.6412351	-0.154039972113	0.6412351	0.503999655089421	0.6505522	0.0402785320439691	0.2431122	0.385129829306408
ENSG00000023191	RNH1	14.3533333333333	14.6666666666667	8.97333333333333	9.01666666666667	31.7366666666667	27.1633333333333	88.4633333333333	82.4633333333333	-0.104908610125244	0.002277165	-0.230887258812797	0.002277165	-0.110367679695285	0.4122713	-0.00915629108910476	0.1284557	0.347992900523103
ENSG00000023228	NDUFS1	23.2633333333333	25.0566666666667	7.46	10.5133333333333	31.56	30.06	106.12	106.49	-0.215846690243989	0.8149633	-0.102595176751571	0.8149633	0.172872168422937	0.261678	0.0326970278194167	0.4590528	-0.647952574305203
ENSG00000023287	RB1CC1	8.07333333333333	8.07666666666667	8.66666666666667	10.37	21.5066666666667	24.04	24.68	23.0133333333333	0.0813231810588846	0.07378918	-0.11223511287601	0.07378918	0.16721966127202	0.2358537	-0.0336671670230908	0.8697627	-0.678867839925878
ENSG00000023318	ERP44	9.15	9.23666666666667	3.20666666666667	2.87	9.63333333333333	6.33666666666667	27.0566666666667	28.8466666666667	0.0974407069639582	0.1393546	-0.510652157154187	0.1393546	-0.142367794111979	0.3278898	0.0147531428928334	0.3776872	0.263703998281082
ENSG00000023330	ALAS1	13.1866666666667	12.6866666666667	3.27	3.6	12.37	10.6533333333333	35.31	30.95	-0.185751203940894	0.8310069	-0.0993617852534969	0.8310069	0.159554851349669	0.005410046	-0.0519101868156415	0.1339147	0.14570198905642
ENSG00000023516	AKAP11	4.94	5.14	2.07666666666667	2.49333333333333	6.11666666666667	5.35666666666667	18.5166666666667	17.3666666666667	-0.0970918537037742	0.8236687	-0.090512572484081	0.8236687	0.300165390084558	0.5495134	0.0577546012696262	0.2830101	0.226077585134079
ENSG00000023572	GLRX2	2.87	3.33	2.22666666666667	2.27666666666667	8.59666666666667	7.93	2.23333333333333	3.27666666666667	0.239637801114004	0.1485942	-0.0391012143487774	0.1485942	0.126733239835337	0.5260184	0.140957786201824	0.02936134	-0.239027668404905
ENSG00000023608	SNAPC1	0.893333333333333	0.81	0.396666666666667	0.416666666666667	0.92	0.726666666666667	1.55	1.26333333333333	-0.614305281774006	0.8568657	-0.37933614062128	0.8568657	0.304021812826095	0.7172132	-0.119092698765245	0.7690915	-1.21977818830807
ENSG00000023697	DERA	9.09666666666667	8.91	6.32666666666667	6.45	25.6933333333333	22.8866666666667	9.45	12.0966666666667	0.28880704689644	0.6519547	0.0818028486521492	0.6519547	0.0193313815296809	0.3995511	-0.0306071470044884	0.4626556	-0.635666033820478
ENSG00000023734	STRAP	27.77	26.4933333333333	17	14.6466666666667	54.7566666666667	49.4433333333333	46.7533333333333	57.6033333333333	0.311911521443979	0.14182	-0.0897657240070826	0.14182	-0.0421589207679247	0.3996687	-0.0787056732630109	0.2386973	0.708193334570133
ENSG00000023902	PLEKHO1	5.98333333333333	5.95333333333333	3.83666666666667	4.09666666666667	11.0033333333333	12.65	4.63	4.97666666666667	0.0998011151205982	0.8656977	0.397984308491329	0.8656977	0.322732570881975	0.2327117	0.000346501391558895	0.2974542	0.406543866152813
ENSG00000023909	GCLM	55.0633333333333	54.1266666666667	26.3733333333333	27.18	211.666666666667	156.363333333333	184.073333333333	197.573333333333	-0.0137761160634824	0.443614	-0.208208543248498	0.443614	0.125982307169616	0.1585566	-0.040520377381803	0.05003715	-0.199652117332269
ENSG00000024048	UBR2	4.30333333333333	4.86	1.24333333333333	1.51666666666667	4.7	4.30333333333333	11.0133333333333	10.1433333333333	-0.149089116344538	0.6311222	0.0520365478340077	0.6311222	0.195005749277997	0.1220365	0.146615460151001	0.5210279	-0.566390112532785
ENSG00000024526	DEPDC1	6.06333333333333	5.60333333333333	3.26333333333333	4.37666666666667	10.7366666666667	8.52666666666667	10.6733333333333	12.7366666666667	0.192970848995044	0.06445418	-0.327914686102169	0.06445418	0.261028962133784	0.3943375	-0.0158541218175676	0.1066884	-0.936912568306012
ENSG00000024862	CCDC28A	7.92	6.84666666666667	5.15	5.02	29.19	23.2766666666667	12.7533333333333	13.98	0.0927147354436206	0.505195	-0.236588074835714	0.505195	0.00423606531365461	0.5495619	-0.214008191727114	0.005641144	-0.0714285714285703
ENSG00000025039	RRAGD	13.4666666666667	13.26	10.42	11.9833333333333	11.72	14.1833333333333	5.94666666666667	6.21	-0.10138509219161	0.914729	0.326848943908031	0.914729	0.204470748332998	0.1159586	-0.0555967753303479	0.02698305	0.484806718840286
ENSG00000025156	HSF2	8.55	7.20333333333333	3.41	3.76	9.26333333333333	7.13	30.8933333333333	24.98	-0.0879420651282725	0.8568827	-0.275225798128966	0.8568827	0.0941154549406509	0.540458	-0.103930682966864	0.2773364	0.688853231909035
ENSG00000025293	PHF20	8.80666666666667	8.05333333333333	5.04333333333333	5.87666666666667	14.79	13.1533333333333	37.1933333333333	24.56	-0.492147810067921	0.9469447	-0.0814905535495161	0.9469447	0.305029957426701	0.629635	-0.0411025525052322	0.8073204	0.764160731195191
ENSG00000025423	HSD17B6	1.18333333333333	1.06333333333333	0.313333333333333	0.433333333333333	2.78333333333333	2.13333333333333	2.71333333333333	2.13	-0.393249659106212	0.02561504	-0.0983592428470748	0.02561504	0.827924418057626	0.9948512	0.0324599463603987	0.2672903	-0.754620675131208
ENSG00000025434	NR1H3	4.76	4.07666666666667	1.70333333333333	2.25333333333333	8.59	10.08	4.90333333333333	4.36333333333333	-0.0925949040080973	0.1632693	0.109121044307471	0.1632693	0.313481650637034	0.7971715	-0.10657694961272	0.01550049	-1.00645245793149
ENSG00000025770	NCAPH2	23.6033333333333	24.32	11.7133333333333	14.05	49.2566666666667	53.22	74.2333333333333	83.9066666666667	0.130065760432726	0.07877746	0.139384785554049	0.07877746	0.236895786944013	0.3817773	0.0701364444476802	0.2204139	-0.782826313343348
ENSG00000025772	TOMM34	6.69	6.48333333333333	2.47	2.41666666666667	16.1166666666667	14.07	14.8166666666667	14.6133333333333	0.0101477580481388	0.3445928	-0.113108904259362	0.3445928	-0.0348696334201399	0.2119695	-0.0804509612561581	0.5572433	0.224888957211083
ENSG00000025796	SEC63	14.8566666666667	16.4033333333333	5.77333333333333	5.26	26.7966666666667	19.7233333333333	67.0566666666667	74.61	0.023702438942677	0.2083337	-0.0367160966158675	0.2083337	-0.0352914567417768	0.2633152	0.0981209320899605	0.1900525	0.117676982976668
ENSG00000025800	KPNA6	15.25	16.2666666666667	6.16666666666667	7.44333333333333	29.4233333333333	25.6833333333333	106.283333333333	103.83	-0.17736635313388	0.6066201	-0.0544356452234647	0.6066201	0.101686453378305	0.3298296	0.0167029101946161	0.3917078	0.452537449695964
ENSG00000026025	VIM	0.56	0.58	0.536666666666667	0.256666666666667	0.566666666666667	0.22	1.99333333333333	2.39	0.497833843794086	0.9116611	-0.550131012099185	0.9116611	-0.365967478878941	0.05000667	0.0782915430613547	0.4580351	-0.0601837423738498
ENSG00000026036	RTEL1-TNFRSF6B	0.32	0.45	0.116666666666667	0.12	0.266666666666667	0.31	0.403333333333333	0.42	-0.157188029272595	0.4904754	0.554282016230394	0.4904754	0.448852673093568	0.8392407	0.183271354707933	0.9257973	-0.0168005904810045
ENSG00000026297	RNASET2	4.71666666666667	4.42333333333333	1.76666666666667	2.56666666666667	12.66	11.4466666666667	11.3166666666667	13.1833333333333	-0.10346671857128	0.07137622	-0.108338694222747	0.07137622	0.744673188952153	0.3071804	-0.103864154937181	0.5691207	-2.59456561981892
ENSG00000026508	CD44	4.74	4.26	2.69333333333333	1.93	7.16	7.18666666666667	19.0533333333333	19.3066666666667	0.447570728786887	0.04045825	-0.161993735248876	0.04045825	-0.234117735961395	0.9130014	-0.129252671416222	0.8407623	-0.196144495534063
ENSG00000026559	KCNG1	1.51333333333333	1.78333333333333	0.943333333333333	0.993333333333333	1.93666666666667	3.27333333333333	1.18666666666667	1.77	0.383464576636174	0.3484033	0.410312524952786	0.3484033	0.128929497752284	0.654946	0.163242270295894	0.9038476	0.110351911556023
ENSG00000026652	AGPAT4	3.47666666666667	4.03666666666667	1.57	1.09333333333333	3.9	3.44333333333333	9.9	9.53333333333333	-0.0351342335001847	0.9462134	-0.183301418524873	0.9462134	-0.195834262105697	0.5852593	0.156048432903436	0.9043948	-0.664989956129114
ENSG00000027001	MIPEP	1.30333333333333	1.23666666666667	1.39666666666667	0.986666666666667	3.17333333333333	2.94333333333333	5.53333333333333	4.07333333333333	-0.310130004934963	0.04095159	0.00136764750356999	0.04095159	-0.321544047191333	0.8778977	0.10315831965494	0.3429629	-0.675049467556672
ENSG00000027075	PRKCH	23.7666666666667	26.1233333333333	15.2766666666667	18.4333333333333	82.2866666666667	90.44	103.846666666667	93.7	-0.142654508190787	0.3414005	-0.0371639493681704	0.3414005	0.206310086127077	0.5127536	0.0668008081778888	0.9319009	0.0480084720833087
ENSG00000027697	IFNGR1	12.68	10.6366666666667	3.56	3.82666666666667	20.0633333333333	12.63	46.8866666666667	45.9233333333333	0.020310665959002	0.3157102	-0.470861120257194	0.3157102	0.236573349412583	0.1207835	-0.178756366284513	0.4757829	-0.70989045894986
ENSG00000027847	B4GALT7	3.7	4.22666666666667	3.61333333333333	5.86666666666667	7.02666666666667	9.92	4.53666666666667	3.78666666666667	0.0567956891150305	0.4545917	0.442026320890792	0.4545917	0.704820718095161	0.8000882	0.247420108270152	0.7398828	0.00360761904917872
ENSG00000028116	VRK2	3.94333333333333	3.79	1.90666666666667	2.07666666666667	5.66	4.97333333333333	8.87333333333333	10.71	0.216405280192198	0.9292947	-0.181452616488611	0.9292947	0.15109283929148	0.8070522	-0.110108478210338	0.02865328	0.833871013715384
ENSG00000028203	VEZT	18.4366666666667	17.9166666666667	10.2933333333333	10.77	31.79	27.4766666666667	26.6533333333333	28.24	0.0254388581840654	0.3574973	-0.0859755143446881	0.3574973	0.106049888606496	0.4481047	0.0117592481596978	0.2129089	-0.704679330189236
ENSG00000028310	BRD9	4.39	4.53666666666667	1.73666666666667	1.66666666666667	7.17333333333333	6.39333333333333	8.87666666666667	10.1166666666667	0.0592273101440943	0.008569611	-0.0124168098281547	0.008569611	0.0738725118734864	0.1464518	0.0873218589943958	0.2110089	0.819138929784551
ENSG00000028528	SNX1	13.2233333333333	15.29	7.42333333333333	8.63666666666667	42.6133333333333	37.9166666666667	83.59	68.34	-0.144184720611188	0.01581587	-0.168286467411838	0.01581587	0.158394722848223	0.01296408	0.126042020682864	0.009186007	2.80730970778932
ENSG00000028839	TBPL1	11.13	12.24	6.74666666666667	7.51	18.7	19.58	10.4533333333333	10.08	0.0361113516090201	0.4332213	0.0780329370598372	0.4332213	0.17934653939793	0.9877129	0.091547205595826	0.2848835	-0.370768422760064
ENSG00000029153	ARNTL2	6.2	6.03666666666667	6.88333333333333	5.36666666666667	4.1	4.51333333333333	2.71333333333333	2.78666666666667	0.169208570344236	0.4987527	0.288289224627108	0.4987527	-0.220986486628231	0.2176471	-0.0355863809377475	0.433571	0.390389064383195
ENSG00000029363	BCLAF1	25.4466666666667	26.9566666666667	7.01666666666667	8.69	21.4133333333333	19.27	96.7633333333333	87.9933333333333	-0.0581758397327512	0.07897624	0.077579958768732	0.07897624	0.254415570057919	0.4682636	-0.0548911890977744	0.3542857	0.0550675213189677
ENSG00000029364	SLC39A9	15.21	15.0366666666667	8.66333333333333	11.1533333333333	43.0533333333333	38.2833333333333	52.8433333333333	46.37	-0.191371552106416	0.08366051	-0.0613279478495983	0.08366051	0.280795808282129	0.4881534	-0.0379112440402931	0.06450652	0.0895897802764987
ENSG00000029534	ANK1	2.46333333333333	2.53	0.733333333333333	0.806666666666667	2.63666666666667	2.66	4.20666666666667	4.49	0.0851812758281243	0.6238062	0.232512105736623	0.6238062	0.245106728663295	0.5387743	0.0470279133765326	0.9337403	-1.44330473528316
ENSG00000029639	TFB1M	2.62666666666667	2.74333333333333	1.90666666666667	1.97333333333333	6.18666666666667	4.76666666666667	4.86333333333333	4.82666666666667	0.0237859659028561	0.8955028	-0.163263871183882	0.8955028	-0.19899493204927	0.2904238	0.0131443655898922	0.3009227	-0.0629967447706834
ENSG00000029725	RABEP1	12.3233333333333	13.22	6.00333333333333	7.85333333333333	17.9	18.2966666666667	19.1933333333333	21.5433333333333	0.0293234251749128	0.7217838	-0.191232663759632	0.7217838	0.330009025107825	0.1087613	0.0257532694252287	0.4214581	-0.355719699374536
ENSG00000029993	HMGB3	9.87	9.12333333333333	3.71	3.17	29.2366666666667	26.48	34.6233333333333	40.1566666666667	-0.0088996434244093	0.007345247	-0.0783423019286884	0.007345247	-0.140187137097264	0.2160828	0.0130113920516148	0.1636213	0.0253333384199754
ENSG00000030066	NUP160	11.4333333333333	11.3766666666667	4.33333333333333	4.62666666666667	11.9466666666667	10.25	44.5	37.9	-0.221784849573353	0.5380015	-0.145454185759968	0.5380015	0.0757756726206562	0.6216414	-0.00344098867427522	0.7993629	1.11753722905331
ENSG00000030110	BAK1	4.27666666666667	4.32	4.12	3.99333333333333	14.3666666666667	17.1066666666667	6.16	7.16666666666667	0.297670446116914	0.002786296	0.29974067549875	0.002786296	-0.00904987934025847	0.5773459	-0.0114721406640754	0.2326897	-1.79236873113526
ENSG00000030419	IKZF2	0.54	0.463333333333333	0.39	0.466666666666667	0.91	1.12666666666667	0.973333333333333	1.79	0.497254524345685	0.6550207	0.170236643012363	0.6550207	0.118747836493682	0.9454552	0.171462265944589	0.03771607	-0.584188276398099
ENSG00000030582	GRN	49.5966666666667	48.42	16.2666666666667	17.4266666666667	95.82	84.0833333333333	316.72	300.716666666667	-0.0997129962174572	0.08377932	-0.271125994859663	0.08377932	0.189699962043284	0.4556493	-0.00508024225684434	0.9851948	0.880636031026885
ENSG00000031003	FAM13B	9.25666666666667	8.72333333333333	3.82333333333333	4.64	16.5533333333333	15.4033333333333	18.1966666666667	20.75	0.176388033604764	0.746265	-0.0393223075124398	0.746265	0.224035254302399	0.3564885	-0.0319963145930142	0.1186097	-0.794420228881365
ENSG00000031691	CENPQ	4.91333333333333	4.85666666666667	1.51666666666667	1.95	4.03	3.54333333333333	9.04333333333333	9.64666666666667	0.0765883962174101	0.6884	-0.0916050075450339	0.6884	0.359386768091244	0.2321812	-0.0290311609739788	0.3383291	-0.316396447392959
ENSG00000031698	SARS	77.27	73.5966666666667	34.5066666666667	32.89	107.936666666667	98.07	232.63	232.9	0.0104834996034988	0.6675571	-0.163909013353246	0.6675571	-0.172969337248377	0.7454166	-0.0753630377206989	0.1206765	0.0382237333736528
ENSG00000031823	RANBP3	12.1366666666667	14.98	5.19333333333333	6.93666666666667	25.4166666666667	25.05	53.4533333333333	50.6766666666667	-0.0858965640701443	0.9514356	0.0805764062398984	0.9514356	0.41322894673898	0.6036	0.0720836707668768	0.2639895	1.36013761968908
ENSG00000032219	ARID4A	4.49666666666667	4.21666666666667	2.63333333333333	2.40333333333333	5.69	5.87	10.5466666666667	9.09	-0.264322012041815	0.1806862	0.024647843316183	0.1806862	0.0441404488849146	0.975325	-0.0872034592072461	0.5687273	-1.73354868463063
ENSG00000032389	EIPR1	2.85666666666667	3.55333333333333	1.56333333333333	2.51666666666667	10.0033333333333	10.5733333333333	6.89333333333333	9.18	0.373507042806685	0.9991795	0.145839573150661	0.9991795	0.267930695874094	0.8186268	0.325235005226593	0.03671293	-1.66181901686238
ENSG00000032444	PNPLA6	10.5566666666667	11.8633333333333	4.14	3.64333333333333	11.3366666666667	11.9033333333333	33.7133333333333	39.0233333333333	0.111154833780833	0.04406706	-0.0502700146808213	0.04406706	-0.0387529122757488	0.4014576	0.0571268014173762	0.7365553	-0.325043142931711
ENSG00000032742	IFT88	3.71333333333333	3.04333333333333	1.70333333333333	1.81	4.92333333333333	4.77333333333333	5.68666666666667	7.32333333333333	-0.0114426719650575	0.5329809	-0.136390458251953	0.5329809	0.137146235631455	0.4603777	-0.0662381035762136	0.7150159	-3.64037037037037
ENSG00000033011	ALG1	5.23	5.57666666666667	3.06666666666667	3.95333333333333	10.3033333333333	8.73666666666667	29.5066666666667	23.7166666666667	-0.256461552411596	0.06319556	-0.249488388091457	0.06319556	0.129190393364405	0.09142941	0.0828363215794585	0.3270163	0.0488388293700694
ENSG00000033030	ZCCHC8	8.23333333333333	8.97666666666667	2.47333333333333	2.36	6.47333333333333	5.26666666666667	20.45	18.8433333333333	-0.107360023956134	0.9524506	-0.105263533564988	0.9524506	-0.0449950425474981	0.2608477	0.10738074237677	0.9448999	0.000913006188153709
ENSG00000033050	ABCF2	3.82666666666667	3.46333333333333	3.13666666666667	2.60333333333333	9.18	9.33333333333333	23.2933333333333	23.1066666666667	-0.18359812887565	0.6330672	0.167459355428573	0.6330672	-0.197146304217251	0.9229823	0.00616837109653012	0.7999643	-0.584562312745408
ENSG00000033100	CHPF2	8.59333333333333	8.90333333333333	4.72333333333333	5.75666666666667	17.33	15.1133333333333	40.8733333333333	38.1166666666667	-0.0837544155769887	0.4586695	-0.158935805069374	0.4586695	0.341920465625596	0.2454752	0.0517449883372194	0.4110922	-1.81819156953101
ENSG00000033170	FUT8	7.92	7.64333333333333	5.35666666666667	5.43	20.3733333333333	16.88	17.8433333333333	17.5833333333333	0.0124314382757298	0.6061866	-0.129061429993505	0.6061866	0.0410239454235919	0.2078972	-0.0601341764120535	0.1279944	0.559256668220048
ENSG00000033178	UBA6	20.43	19.2733333333333	8.82	9.16	24.8066666666667	25.5233333333333	64.6266666666667	59.5833333333333	-0.0966574723427787	0.09670866	0.00654644161073747	0.09670866	0.0411418243739359	0.2786334	-0.0621537112137087	0.3715349	0.83436958880664
ENSG00000033327	GAB2	3.22666666666667	3.78333333333333	3.67	5.28333333333333	11.2466666666667	13.98	10.34	16.4766666666667	0.422977825631221	0.9194815	0.0807233264735325	0.9194815	0.196425425326423	0.1264292	-0.0157311574662415	0.5885035	-0.0795469757240004
ENSG00000033627	ATP6V0A1	29.9566666666667	32.2033333333333	12.7866666666667	15.65	60.2733333333333	56.04	192.75	160.133333333333	-0.255286101199518	0.2125742	-0.0857605860406414	0.2125742	0.244593942768805	0.7480577	0.045595820136537	0.1393701	-2.69695734398411
ENSG00000033800	PIAS1	7.41333333333333	9.49	6.83	9.69666666666667	14.9966666666667	13.8733333333333	22.0366666666667	17.7633333333333	-0.0853702041862601	0.5269135	-0.0638878843791622	0.5269135	0.532878780445482	0.9631443	0.112402245227385	0.3330423	-0.46954491409679
ENSG00000033867	SLC4A7	7.26333333333333	7.49666666666667	2.03666666666667	2.23	5.89	6.49333333333333	17.77	15.49	-0.0764937685852356	0.03312739	0.123544979541904	0.03312739	-0.00677760679186701	0.01535403	-0.00169712399107969	0.1723068	-1.78672174389091
ENSG00000034152	MAP2K3	0.72	1	0.23	0.486666666666667	2.98666666666667	2.79	2.86	1.69	-0.56754242255021	0.9331162	-0.0326575561985161	0.9331162	0.766886585870977	0.7880708	0.310305115097722	0.4939224	0.655348526845294
ENSG00000034510	TMSB10	208.166666666667	203.453333333333	291.786666666667	394.73	948.343333333333	960.413333333333	167.413333333333	140.016666666667	-0.256856320249588	0.6668836	0.140805957818932	0.6668836	0.31124166708052	0.03036289	-0.039322501366712	0.5364399	0.549248057779573
ENSG00000034533	ASTE1	1.46333333333333	1.64666666666667	1.03333333333333	1.35666666666667	2.17333333333333	2.35	4.25333333333333	4.88333333333333	-0.301061165206745	0.03427267	0.136353295842482	0.03427267	0.179600743060255	0.06095741	0.212123760082213	0.03055028	-1.16149526149526
ENSG00000034677	RNF19A	6.17666666666667	6.96	2.30666666666667	3.07	5.80333333333333	5.04333333333333	10.56	9.32666666666667	-0.079000115053776	0.4049405	-0.145239412502763	0.4049405	0.155428843967313	0.04696138	0.0681506126870026	0.6895329	0.325415496833353
ENSG00000034693	PEX3	5.99	7.45333333333333	2.33333333333333	2.96333333333333	11.3566666666667	6.92666666666667	23.8666666666667	23.35	-0.0163495775290903	0.8097378	-0.387657784571524	0.8097378	0.163579669810253	0.1731267	-0.0484570961192476	0.8599116	1.52052468821842
ENSG00000034713	GABARAPL2	31.05	28.7266666666667	24.7733333333333	20.4066666666667	179.483333333333	175.316666666667	73.7133333333333	75	0.0493216683603803	0.5580403	0.0473128863250327	0.5580403	-0.202491973569701	0.9181725	-0.118071542166287	0.9939782	0.126310224160521
ENSG00000035115	SH3YL1	9.99666666666667	9.25666666666667	9.55	6.28333333333333	17.8666666666667	20.4433333333333	11.63	14.5933333333333	0.468454487864364	0.4085114	0.218408009629361	0.4085114	-0.328870709249321	0.6749094	-0.0256263606649076	0.2214451	-1.0816717791411
ENSG00000035141	FAM136A	8.71333333333333	8.30666666666667	8.54	10.6433333333333	18.5566666666667	17.1133333333333	4.71	4.40666666666667	-0.116861617769262	0.02504228	-0.0685108815352322	0.02504228	0.229703690461212	0.1653728	-0.0297334681358228	0.9596176	-0.01064919404633
ENSG00000035403	VCL	8.96	9.74666666666667	3.95666666666667	4.58333333333333	13.61	12.17	71.1266666666667	53.72	-0.32786042168788	0.3092367	-0.0642243525219541	0.3092367	0.0955165218885794	0.7266764	0.0463505741393444	0.03803516	1.57969831710474
ENSG00000035499	DEPDC1B	3.10666666666667	3.23666666666667	3.07	3.23666666666667	8.74	8.14	6.23	5.93666666666667	-0.0771443638165517	0.7758124	0.0471533766793462	0.7758124	0.131200624036407	0.03523133	-0.00933584184346881	0.4849393	-1.47966456026987
ENSG00000035664	DAPK2	0.943333333333333	1.18333333333333	1.47333333333333	1.86666666666667	3.09333333333333	2.43	2.21666666666667	2.11666666666667	0.219870091208686	0.9189381	-0.0016578951502435	0.9189381	0.00970908449096619	0.05981838	0.0440136425567359	0.5354808	-0.115521969280122
ENSG00000035681	NSMAF	3.82	2.94666666666667	1.45	1.64	4.02666666666667	3.58666666666667	4.53666666666667	4.95	0.295166989693342	0.9374698	-0.00137977471149053	0.9374698	-0.177755999267043	0.2251398	0.0820649453042464	0.06273767	-0.217919409721818
ENSG00000035687	ADSS	3.26666666666667	2.86333333333333	1.40333333333333	1.23	3.51666666666667	3.22333333333333	6.71	7.31333333333333	0.0467198954063441	0.3968031	-0.0495089564959637	0.3968031	-0.241284351177972	0.3168219	-0.149176939467885	0.1354982	-0.385246086011465
ENSG00000035862	TIMP2	0.733333333333333	0.863333333333333	0.4	0.293333333333333	1.75666666666667	1.34666666666667	0.703333333333333	0.546666666666667	-0.598446618030522	0.6420854	-0.248428764472395	0.6420854	-0.429242482556676	0.9492127	0.141879534686949	0.3406212	-0.436369127701052
ENSG00000035928	RFC1	19.9833333333333	20.3833333333333	5.65	7.58333333333333	19.5933333333333	15.6733333333333	37.2066666666667	48.8966666666667	0.0419989077559926	0.07109876	-0.186650551845824	0.07109876	-0.0663688848900339	0.1871524	-0.0231911633147464	5.697067e-06	-0.0668367346938776
ENSG00000036054	TBC1D23	5.30666666666667	4.11666666666667	1.81	2.85	10.05	9.15666666666667	16.05	17.35	0.0527221923896599	0.6371639	-0.0582487645848335	0.6371639	0.107399206367758	0.7541003	-0.109698744490291	0.1177855	-0.94951252532283
ENSG00000036257	CUL3	19.9	19.5266666666667	7.38666666666667	6.52666666666667	20.72	18.75	43.0533333333333	46.2933333333333	0.0109104469952284	0.9624999	0.066832820626642	0.9624999	-0.0123783267054973	0.05224633	-0.0478984494466186	0.1156962	-5.04190488804515
ENSG00000036530	CYP46A1	0.543333333333333	0.693333333333333	0.44	0.68	1.31666666666667	1.21333333333333	0.663333333333333	0.563333333333333	-0.271881635761704	0.5732365	0.0372346358634679	0.5732365	0.0702943143096544	0.5284442	0.221695016260626	0.1135486	-0.355990675990675
ENSG00000036549	AC118549.1	17.5066666666667	18.1733333333333	10.5966666666667	13.3933333333333	28.9566666666667	27.1566666666667	31.7966666666667	35.7166666666667	0.184507300655904	0.7098169	-0.14014261343628	0.7098169	0.147155932672669	0.3247716	0.0301482459335443	0.06837441	0.022432415030865
ENSG00000036672	USP2	1.63	1.45333333333333	1.24666666666667	1.39333333333333	4.88	4.94333333333333	8.06	8.89	-5.10766555095188e-06	0.5145734	-0.0737736227694956	0.5145734	0.195835115663287	0.1277039	-0.085579091709989	0.5155826	-0.441712121359438
ENSG00000036828	CASR	4.76666666666667	5.39666666666667	2.93	3.60333333333333	11.8966666666667	10.1	19.82	17.8233333333333	-0.221440420048856	0.3540751	-0.023854853306065	0.3540751	0.313599169716941	0.2805632	0.126262053357857	0.4947381	-0.488053453201902
ENSG00000037042	TUBG2	4.32333333333333	4.56333333333333	2.48666666666667	2.74333333333333	3.32333333333333	2.97	2.33	2.47	0.125394647309843	0.8907197	-0.0996310172264825	0.8907197	0.300379519536555	0.842759	-0.0401691711364718	0.09529739	-1.97792733084201
ENSG00000037241	RPL26L1	12.86	12.4133333333333	5.34666666666667	5.33333333333333	45.73	37.8133333333333	28.02	30.67	0.105502269922752	0.01850077	-0.19910010770657	0.01850077	-0.0332369380282382	0.202921	-0.0194377274129356	0.2081539	-0.729117642864272
ENSG00000037474	NSUN2	9.98333333333333	10.1433333333333	3.33	3.51333333333333	10.3333333333333	9.71	27.5833333333333	24.9066666666667	-0.197558716769266	0.4972908	-0.177701969574097	0.4972908	0.225426990187453	0.7758536	-0.00214146926964531	0.8306452	-0.388658458835106
ENSG00000037637	FBXO42	2.82333333333333	3.01	1.21666666666667	1.39	5.27333333333333	5.19666666666667	14.6433333333333	14.7233333333333	0.00625111977630954	0.7088041	7.87744204515661e-05	0.7088041	0.282274810022755	0.9909187	0.093790660976139	0.4483982	-1.53280879045679
ENSG00000037749	MFAP3	10.4533333333333	9.2	4.13	4.94333333333333	18.04	13.54	33.88	31.54	-0.0549929285002326	0.6681996	-0.352881792756397	0.6681996	0.207081648242698	0.2160299	0.000877447804287002	0.6211547	-0.2044456460282
ENSG00000037757	MRI1	4.99	6.12333333333333	6.06	5.81666666666667	7.75	6.41	12.61	12.76	-0.109491783560128	0.9956332	-0.139115515512954	0.9956332	0.366058356681942	0.9905503	0.183746024542558	0.8755888	0.379417363817217
ENSG00000037897	METTL1	0.89	1.69666666666667	1.08666666666667	1.3	3.07	3.72	7.20666666666667	7.31666666666667	-0.134815385671123	0.2821271	0.108799622142713	0.2821271	0.40521725333907	0.881212	0.553696989154858	0.8021554	-1.60726574020287
ENSG00000038002	AGA	1.87	2.16666666666667	1.03	0.676666666666667	4.2	3.12	7.13333333333333	9.24	0.298345118345523	0.09719487	-0.202679493962841	0.09719487	-0.109149441122184	0.4226326	-0.104694957965824	0.0195031	0.0272489734975725
ENSG00000038210	PI4K2B	3.32	3.32666666666667	1.56333333333333	1.45666666666667	4.79666666666667	4.74	2.86	3.00666666666667	-0.0243160157090454	0.4137511	0.120102828462736	0.4137511	0.0127053052731947	0.6606704	-0.0605546985887626	0.006850187	0.419817311159453
ENSG00000038219	BOD1L1	4.30333333333333	4.78	0.673333333333333	1.08666666666667	3.62333333333333	4.07666666666667	9.57	8.46666666666667	-0.125768385659453	0.7653327	0.133102495075095	0.7653327	0.582663458633541	0.2007524	0.0931065728213651	0.5470302	-0.181179363396422
ENSG00000038274	MAT2B	4.27	3.97	3.06666666666667	3.03666666666667	12.0266666666667	9.52333333333333	11.1133333333333	10.0533333333333	0.112020706214476	0.05966706	-0.247275354154461	0.05966706	0.052388749253903	0.3369288	-0.132214650444017	0.2414673	0.106035437734985
ENSG00000038358	EDC4	11.5566666666667	13.6833333333333	2.65333333333333	2.88333333333333	10.06	12.1233333333333	69.5033333333333	55.0166666666667	-0.239111840195777	0.002962347	0.179201567861487	0.002962347	0.571504538800551	0.1029044	0.0554653752161576	0.6871404	-0.306239509061307
ENSG00000038382	TRIO	14.31	17.3133333333333	6.24666666666667	7.23666666666667	30.82	35.1766666666667	49.72	49.6433333333333	0.00614841760738027	0.5776435	-0.00492081808963807	0.5776435	0.347412215651842	0.8897007	0.196415253666505	0.008233387	-0.179012244731086
ENSG00000038532	CLEC16A	4.14333333333333	5.14	1.41333333333333	1.46666666666667	5.11666666666667	6.28333333333333	13.11	14.33	0.0583919124729197	0.8418959	-0.0241220388326706	0.8418959	0.425841131056656	0.991886	0.115560044062992	0.7594095	0.112851581952752
ENSG00000039068	CDH1	14.8633333333333	15.11	3.57	3.36666666666667	14.6433333333333	14.7333333333333	114.953333333333	93.8533333333333	-0.212589247237033	0.008932119	-0.0209748078997549	0.008932119	0.260290070809577	0.9498418	0.0735190297913197	0.6019314	0.324585424792227
ENSG00000039123	MTREX	17.2866666666667	16.7633333333333	3.16666666666667	3.14333333333333	9.95	8.73	42.5533333333333	38.7566666666667	-0.0847446964719065	0.6478717	-0.347895135481987	0.6478717	-0.0270651540733979	0.02713041	-0.0755830206993267	0.5608366	-0.798201442487633
ENSG00000039139	DNAH5	0.3	0.263333333333333	0.0533333333333333	0.0666666666666667	0.216666666666667	0.09	0.186666666666667	0.0866666666666667	-0.571590601890401	0.1508181	-0.695520085084863	0.1508181	-0.120010830387558	0.7177895	0.291429472568838	0.2078725	-1.0639277640684
ENSG00000039319	ZFYVE16	10.89	9.90666666666667	5.16666666666667	5.76	14.9833333333333	14.48	31.59	31.6466666666667	0.0340436334444698	0.1399505	-0.183677852766606	0.1399505	0.0862299374542213	0.849091	-0.0885168189055863	0.4586391	0.0886589820646524
ENSG00000039523	RIPOR1	0.463333333333333	0.536666666666667	0.81	0.563333333333333	1.39	1.28	2.14333333333333	1.95	0.149292866508355	0.007814861	0.233607843385532	0.007814861	-0.125892743296204	0.3424903	-0.409254048422385	0.5999167	0.0115952817224003
ENSG00000039560	RAI14	2.35	2.02666666666667	1.48666666666667	2.43	7.04333333333333	4.74333333333333	7.24	7.63	0.113510817283825	0.2647032	0.0288363487983885	0.2647032	0.376708176221445	0.3432501	-0.0602445092942787	0.5843227	-0.444099400083429
ENSG00000039650	PNKP	9.36	9.58666666666667	8.13	7.01666666666667	22.0166666666667	20.7033333333333	24.8666666666667	31.34	0.288171271664647	0.3231108	-0.201660932945019	0.3231108	0.0713311789957203	0.2833728	0.049595491165169	0.8996582	-0.240060854945022
ENSG00000040199	PHLPP2	3.04666666666667	2.91	1.30333333333333	1.73	5.08333333333333	5.03333333333333	6.27333333333333	5.28666666666667	-0.130578776136492	0.6981857	0.12858303395127	0.6981857	0.449376373107488	0.6994288	0.115566422435289	0.07535577	-1.71826268031608
ENSG00000040275	SPDL1	9.84333333333333	10.2733333333333	4.41333333333333	5.58666666666667	14.08	12.8466666666667	22.18	26.0866666666667	0.0394224319516434	0.04171318	-0.223963556802387	0.04171318	0.407306494566721	0.1916873	-0.0798913518282554	0.2747328	-1.27303989159282
ENSG00000040341	STAU2	13.9666666666667	13.8866666666667	4.84	4.86	16.49	13.4166666666667	39.4966666666667	37.9966666666667	0.0129538614873814	0.4643193	-0.150371668164133	0.4643193	0.25906902681765	0.1297756	0.0114704537612704	0.9034385	-1.09508341945962
ENSG00000040487	PQLC2	8.83333333333333	9.23	4.30666666666667	4.69	14.9733333333333	15.1333333333333	16.4766666666667	16.0766666666667	-0.00982688694066969	0.7805234	0.0685774621562754	0.7805234	0.214235174801648	0.3038426	0.0492155139204309	0.0004705924	0.565793459602153
ENSG00000040531	CTNS	4.73	4.86333333333333	5.49333333333333	6.22333333333333	18.7566666666667	22.5766666666667	25.7466666666667	23.73	0.10015791314412	0.01622506	0.0254488776567259	0.01622506	0.00750497877592959	0.3114686	0.0384075109494324	0.001484583	-0.557355570249554
ENSG00000040608	RTN4R	6.76	6.94333333333333	5.25333333333333	6.8	13.7766666666667	16.6533333333333	7.35	7.3	-0.0860635516915229	0.05897697	0.360598600171511	0.05897697	0.283380040897447	0.2796001	0.00869464612786519	0.008887576	0.784506364299991
ENSG00000040633	PHF23	7.66333333333333	7.88333333333333	2.45666666666667	2.44666666666667	10.8333333333333	10.6666666666667	21.3	16.0966666666667	-0.282110505747888	0.2616761	0.0222460523098862	0.2616761	0.0787918888113772	0.3558107	-0.014737034910933	0.2172033	-0.887438598268092
ENSG00000040933	INPP4A	4.62666666666667	5.56666666666667	1.85333333333333	2.3	9.68666666666667	8.76666666666667	10.67	9.80333333333333	-0.0584285801144997	0.9474894	-0.0904459461004068	0.9474894	0.42315285993187	0.2893352	0.142463465926213	0.0005313603	0.487087312202168
ENSG00000041357	PSMA4	34.14	31.2033333333333	9.34666666666667	10.71	38.72	29.49	96.52	96.8833333333333	-0.00165866971090622	0.1625121	-0.370207317513123	0.1625121	0.145943011959259	0.4506308	-0.138410384253768	0.1636021	-1.16304055868923
ENSG00000041515	MYO16	1.97333333333333	1.96666666666667	0.786666666666667	0.94	2.97	3.05333333333333	4.76666666666667	4.68	-0.0710491319595308	0.6235951	0.0889671521157691	0.6235951	0.201403307215196	0.1172494	-0.0528384121445233	0.3592908	0.99116233649423
ENSG00000041802	LSG1	13.3866666666667	14.1033333333333	6.34	8.58333333333333	15.2433333333333	13.3666666666667	29.71	27.73	-0.0400430755750838	0.9827078	0.00512267789548826	0.9827078	0.421413768793146	0.4577611	0.0609990912322989	0.759014	-0.861713802327442
ENSG00000041880	PARP3	1.72	1.73666666666667	0.936666666666667	1.45	1.63	1.68666666666667	1.14666666666667	0.7	-0.296432026579704	0.4404245	0.0459843527567485	0.4404245	0.301274106589558	0.3359902	0.0613291158886851	0.06711307	-0.00314694065491361
ENSG00000041988	THAP3	2.44333333333333	3.09666666666667	2.4	2.67666666666667	9.37	8.17666666666667	6.20333333333333	6.24	-0.138032171823142	0.7410013	0.192500413158439	0.7410013	-0.0546269478528059	0.3175681	0.379969118041499	0.5754507	-1.89859937433981
ENSG00000042088	TDP1	3.65666666666667	3.83666666666667	2.18333333333333	2.80666666666667	7.92666666666667	6.77333333333333	9.63	6.76333333333333	-0.134395937849978	0.2606427	-0.174508292423216	0.2606427	0.276327378149179	0.3107542	0.0282768112318106	0.1309326	-0.57718313657059
ENSG00000042286	AIFM2	1.73666666666667	1.99333333333333	0.96	0.86	3.29	3.06	6.36	5.83333333333333	0.0200758479061616	0.239488	0.0743084568431902	0.239488	-0.0910946650328905	0.06673051	0.0689823029814134	0.02208731	-0.991440413542588
ENSG00000042317	SPATA7	3.62	3.83	2.96333333333333	3.02	3.99333333333333	4.44666666666667	3.64333333333333	5.8	0.526166301829657	0.8954841	0.119719612361419	0.8954841	-0.0074509520290178	0.05461003	-0.0582797007681934	0.3082349	0.040904393055142
ENSG00000042429	MED17	6.98	6.63	3.26333333333333	3.89333333333333	6.26	7.14333333333333	20.9566666666667	15.0133333333333	-0.144047166634224	0.1752574	0.454672708165897	0.1752574	0.38898206285451	0.2741475	0.167477652983465	0.001861707	-2.97648475702978
ENSG00000042445	RETSAT	2.72666666666667	2.55666666666667	1.08666666666667	1.44333333333333	3.07	2.78666666666667	8.57	10.1333333333333	-0.0647516101372787	0.9405278	-0.380895089821125	0.9405278	-0.0128389219907552	0.8370258	-0.0770719874800685	0.4339034	-0.621775227424875
ENSG00000042493	CAPG	2.06666666666667	2.12333333333333	0.946666666666667	1.09	7.95666666666667	4.95	8.12666666666667	9.69	0.0771859715735927	0.152161	-0.270698714683687	0.152161	-0.372782099004348	0.7949293	0.0955941972579843	0.005320492	0.162425418443378
ENSG00000042753	AP2S1	21.0566666666667	21.1666666666667	19.8966666666667	21.91	65.8633333333333	76.38	19.6366666666667	19.8766666666667	-0.000835588009686639	0.05661833	0.381091430459951	0.05661833	0.024669663063019	0.1566209	-0.0400845701769308	0.03173224	-0.0144217987897166
ENSG00000042781	USH2A	0.17	0.243333333333333	0.06	0.11	0.186666666666667	0.2	0.376666666666667	0.323333333333333	-0.239180472948739	0.1884506	-0.26772547748025	0.1884506	0.254501153098332	0.0676804	-0.0210986105646671	0.03831647	-0.475907901656556
ENSG00000043093	DCUN1D1	6.17666666666667	5.6	3.53	3.52	10.13	9.16666666666667	18.3666666666667	22.22	0.292494849983317	0.03750501	0.0272000874260163	0.03750501	-0.0928128682003759	0.995284	0.126482412332126	0.1973664	-0.924696135839424
ENSG00000043143	JADE2	2.54666666666667	3.05333333333333	1.61333333333333	2	4.35666666666667	5.49	9.87333333333333	8.94	-0.115952347374534	0.1914172	0.0368778169907138	0.1914172	0.308801817688915	0.1659094	0.0955595513830687	0.02378853	-0.47930952238984
ENSG00000043514	TRIT1	6.04	6.05666666666667	3.45333333333333	3.75666666666667	7.00333333333333	7.47666666666667	8.36	7.91	0.0436133268548362	0.0001685471	-0.0168098300851032	0.0001685471	0.196020994512862	0.04855166	-0.0138804567428688	0.3574656	1.76925638483341
ENSG00000044090	CUL7	3.30666666666667	3.97	0.866666666666667	1.16666666666667	3.27333333333333	3.15666666666667	18.9466666666667	15.9833333333333	-0.231150911447178	0.005243925	-0.053055333925669	0.005243925	0.400520986127392	0.7890729	0.231026013988417	0.8692603	-0.215412798426406
ENSG00000044115	CTNNA1	44.13	40.5033333333333	11.1933333333333	11.3033333333333	50.08	42.16	248.756666666667	208.74	-0.313736783412491	0.03316184	-0.277708645399526	0.03316184	-0.0298067707423941	0.3709541	-0.120200518459283	0.0003707315	-0.646081758837445
ENSG00000044446	PHKA2	3.63333333333333	3.94	1.3	1.18	4.08666666666667	3.50333333333333	10.6	8.51666666666667	-0.067726304151849	0.6154716	-0.0922319308621313	0.6154716	-0.0120106027241418	0.9591718	0.196180320208611	0.6245893	-0.442670983407527
ENSG00000044459	CNTLN	2.92333333333333	2.70666666666667	0.736666666666667	0.876666666666667	1.99	1.78333333333333	3.23666666666667	3.16666666666667	0.0372383817739061	0.3868863	-0.169526781859295	0.3868863	0.00492483691609991	0.3259026	-0.0846675456734394	0.3598854	-0.384015629611515
ENSG00000044524	EPHA3	0.206666666666667	0.23	0.106666666666667	0.0733333333333333	0.273333333333333	0.263333333333333	0.746666666666667	0.416666666666667	-0.721006040639117	0.404849	0.0361244800484208	0.404849	-0.86833545263802	0.4504884	0.266574147765716	0.7622181	-1.31097266946728
ENSG00000044574	HSPA5	62.2466666666667	68.07	20.9133333333333	27.88	118.44	117.966666666667	754.36	633.876666666667	-0.23963977421478	0.7517045	0.0985348716933405	0.7517045	0.421492249720785	0.5236736	0.119581045283541	0.5174598	-1.95814597025251
ENSG00000046604	DSG2	19.82	20.5733333333333	7.07333333333333	7.26333333333333	27.1866666666667	22.4133333333333	98.1	94.8433333333333	-0.0359982745660066	0.6954014	-0.230081894294088	0.6954014	0.0592892454880189	0.1448525	0.0510014558611491	0.3337893	0.106324972737187
ENSG00000046647	GEMIN8	3.39333333333333	3.24666666666667	2.23666666666667	1.90666666666667	5.36	3.97333333333333	9.54	10.81	0.239536827207603	0.8792324	-0.0296152018622782	0.8792324	0.0389060268099044	0.6748409	-0.126714833349864	0.4581933	0.817898278365618
ENSG00000046651	OFD1	6.10666666666667	5.53	3.20333333333333	4.24333333333333	7.37666666666667	7.26666666666667	8.86333333333333	7.36	-0.195762307175492	0.7506417	0.0821719365514832	0.7506417	0.234944538999407	0.6346952	0.0183787892764098	0.6030218	-0.426112522010929
ENSG00000047056	WDR37	4.87666666666667	4.85666666666667	2.33333333333333	3.07	6.81666666666667	7.1	12.3666666666667	9.69333333333333	-0.361570709388706	0.1161912	0.0113676061568571	0.1161912	0.22680027899481	0.5373192	0.122985696646676	0.02548331	-0.0872734562951076
ENSG00000047188	YTHDC2	2.93	3.03666666666667	1.66333333333333	1.75	4.96666666666667	5.31	9.53666666666667	6.91333333333333	-0.148185646279875	0.4896347	0.223202351288224	0.4896347	0.236388163558312	0.5473888	0.0406874959668553	0.2965737	0.62131589871316
ENSG00000047230	CTPS2	3.60666666666667	3.72	1.34	1.23	4.12666666666667	3.81333333333333	13.3666666666667	12.4466666666667	-0.108932253491667	0.120583	0.0468047962717177	0.120583	0.0797236459386168	0.5885314	0.112788422451063	0.407205	-0.262981650013224
ENSG00000047249	ATP6V1H	16.04	14.3866666666667	10.8833333333333	10.99	23.5633333333333	28.33	77.24	87.5366666666667	0.0430871325401991	0.00323105	-0.0851572340055862	0.00323105	-0.272055191928876	0.154264	-0.129292371535092	0.03473423	-0.396436599284363
ENSG00000047315	POLR2B	23.0166666666667	22.3333333333333	6.69333333333333	6.89	19.3766666666667	20.88	76.9266666666667	67.7533333333333	-0.187500699865083	0.5750601	0.121470721744696	0.5750601	0.288428790199939	0.8317945	-0.0400591573350058	0.7813746	0.101245343024414
ENSG00000047346	FAM214A	10.8033333333333	11.56	5.62333333333333	5.61	20.55	18.9366666666667	24.4533333333333	21.75	-0.0836070950583157	0.008807044	-0.134339186114524	0.008807044	0.195348238941807	0.2158511	0.172930698522322	0.3631318	0.6017675468774
ENSG00000047365	ARAP2	1.16666666666667	1.17666666666667	0.403333333333333	0.243333333333333	0.723333333333333	0.633333333333333	1.32333333333333	0.91	0.0667979389703719	0.001644635	0.0525641663710181	0.001644635	-0.300314750155534	0.3362622	0.100703258329063	0.2020029	0.29161177017895
ENSG00000047410	TPR	29.7566666666667	26.7533333333333	10.7733333333333	13.0466666666667	33.2233333333333	34.7733333333333	103.336666666667	77.73	-0.241867538030663	0.8875751	-0.0953238385577695	0.8875751	0.224507124304252	0.1110811	-0.0925542143371079	0.7454308	0.325035561877668
ENSG00000047578	KIAA0556	3.11333333333333	3.49333333333333	0.666666666666667	1.07333333333333	5.34333333333333	4.2	9.34666666666667	7.70333333333333	-0.268665528941864	0.4356492	0.170477036140238	0.4356492	0.264131054865013	0.719286	0.159732674585285	0.6584848	-0.874803666228843
ENSG00000047579	DTNBP1	2.94	3.54	2.71666666666667	2.84333333333333	12.8866666666667	11.6966666666667	20.5566666666667	21.64	-0.151846927442554	0.9241762	-6.67369383551275e-05	0.9241762	0.253321711042451	0.03408761	0.273739361564728	0.628286	-0.0759268119458953
ENSG00000047597	XK	0.436666666666667	0.513333333333333	0.403333333333333	0.476666666666667	0.666666666666667	0.82	0.503333333333333	0.61	0.213901651293863	0.1372011	0.413980302805303	0.1372011	0.158618475664051	0.3686896	0.226571321558846	0.3849131	-3.64187071405505
ENSG00000047621	C12orf4	3.84666666666667	3.57666666666667	1.80666666666667	2.53	6.67666666666667	7.78333333333333	10.5433333333333	11.1533333333333	0.00896910171407406	0.7325165	-0.222997745292224	0.7325165	0.164596902134589	0.6485794	-0.185094529457213	0.2871292	-0.299492030127869
ENSG00000047634	SCML1	14.54	13.7066666666667	9.05333333333333	11.45	36.1566666666667	29.2066666666667	19.1433333333333	17.0833333333333	-0.177274733124659	0.4831084	-0.0890881249881161	0.4831084	0.358423138745477	0.3838744	-0.0447683850649474	0.3637001	0.0696642109985883
ENSG00000047644	WWC3	2.29333333333333	2.41666666666667	0.853333333333333	1.07	3.14	3.27333333333333	2.39333333333333	2.34666666666667	-0.0763073102840686	0.9754573	-0.0491986543379221	0.9754573	0.164626262892004	0.1031567	-0.00862289004156835	0.6007721	-0.28532324281626
ENSG00000047648	ARHGAP6	0.44	0.486666666666667	0.296666666666667	0.41	0.703333333333333	1	0.72	0.876666666666667	0.380120598913175	0.03745725	0.555801496128835	0.03745725	0.306298681643811	0.5190711	0.0984562783640577	0.9097622	-1.91235611344787
ENSG00000047849	MAP4	20.4133333333333	22.2033333333333	10.18	14.1766666666667	49.9166666666667	46.4633333333333	155.916666666667	171.58	-0.00459953810267777	3.857373e-06	-0.00343549463647275	3.857373e-06	0.200602972300412	0.004033511	0.138278152776884	0.08779041	0.884625611707976
ENSG00000047932	GOPC	9.20666666666667	9.34	2.89666666666667	3.35333333333333	8.35	7.78666666666667	27.2833333333333	24.66	-0.0857973876679088	0.1309136	0.0296372299537504	0.1309136	0.185476395346638	0.09486609	-0.0223679455895995	0.7716276	0.294774869326181
ENSG00000048028	USP28	5.30666666666667	5.13	2.98	4.42	9.76666666666667	9.7	15.4466666666667	15.1933333333333	0.0447241562478231	0.2330246	0.0227368214180688	0.2330246	0.379253191479302	0.8923483	0.0693942000276389	2.079104e-07	0.448312767564845
ENSG00000048140	TSPAN17	4.39	4.54666666666667	4.76333333333333	6.40333333333333	4.76333333333333	7.36666666666667	2.72666666666667	3.12666666666667	-0.237544919407154	0.1437484	0.549291541287322	0.1437484	0.416455566355252	0.7067247	0.0265453255215684	0.972686	-1.62884004317128
ENSG00000048162	NOP16	4.26333333333333	3.73666666666667	2.45333333333333	3.35666666666667	13.9766666666667	14.52	9.28	6.95333333333333	-0.351346179805559	0.4325321	0.0682468755864702	0.4325321	0.280944201960473	0.2122284	-0.09175955302686	0.2401969	-0.949629878033635
ENSG00000048342	CC2D2A	1.97333333333333	2.02666666666667	1	1.35	2.51333333333333	2.65666666666667	2.71333333333333	3.37	0.026848892026611	0.9495187	0.0718916516283401	0.9495187	0.0571002806144754	0.02117891	0.133917375660834	0.9837095	0.0987865257274767
ENSG00000048392	RRM2B	5.81333333333333	6.12333333333333	3.97333333333333	5.92666666666667	27.14	22.7733333333333	24.7433333333333	26.52	0.229225110057556	0.7197909	-0.309126511013304	0.7197909	0.0489974475087607	0.2173584	-0.0417699361784871	0.002417489	0.234921323405383
ENSG00000048405	ZNF800	8.47	8.00333333333333	4.67666666666667	5.98333333333333	9.41	7.35	13.7433333333333	13.92	-0.00797898078114478	0.383041	-0.232629954070287	0.383041	0.355747577321984	0.4222352	-0.0301191801875911	0.5305988	-0.117906336088154
ENSG00000048471	SNX29	1.83	2.87666666666667	0.95	1.19	4.98333333333333	3.79	11.0666666666667	10.9633333333333	-0.204980100573372	0.1075436	-0.291741867334021	0.1075436	0.446178077004314	0.4893501	0.210191725350082	0.9941844	1.1212724355031
ENSG00000048540	LMO3	0.576666666666667	0.55	0.483333333333333	0.283333333333333	1.78333333333333	1.45	1.07	1.10666666666667	-0.249196994369846	0.8223905	-0.0581680756287399	0.8223905	-0.589611833459231	0.7551619	0.000419264475147507	0.5441789	0.320721579827584
ENSG00000048544	MRPS10	6.83666666666667	6.68333333333333	3.10333333333333	3.13666666666667	14.6133333333333	13.3666666666667	5.7	6.95666666666667	0.360320845397574	0.5216465	-0.0115755072006598	0.5216465	0.000718411804240482	0.6630052	-0.0815908067479079	0.2415904	-0.459671471886127
ENSG00000048649	RSF1	14.5366666666667	14.05	4.36	4.44	11.9366666666667	14.6533333333333	45.35	36.7066666666667	-0.142694078948423	0.6815311	0.145680897657064	0.6815311	0.255433136007996	0.02382286	-0.041967154818102	0.5991928	0.573879502499765
ENSG00000048707	VPS13D	1.69666666666667	1.98666666666667	0.42	0.69	2.25	2.05333333333333	7.22333333333333	5.24	-0.249431572487491	0.3581894	-0.116314481403629	0.3581894	0.549855904039619	0.4171248	0.1255804503508	0.490224	-0.79283218853554
ENSG00000048740	CELF2	2.12333333333333	2.04666666666667	1.13	1.27	5.33666666666667	5.4	8.15666666666667	9.41666666666667	0.177117012060264	0.4703985	0.0137885758329448	0.4703985	-0.0624653580358183	0.3932377	0.0237129656305628	0.6684454	-0.14294289108976
ENSG00000048828	FAM120A	20.03	20.55	7.25666666666667	6.23333333333333	24.8633333333333	20.6733333333333	32.2366666666667	43.9666666666667	0.454040225556721	0.004659688	0.0243855301450528	0.004659688	-0.170829050319873	0.7255599	0.0372221094495098	0.08184002	0.57505254176334
ENSG00000048991	R3HDM1	9.62666666666667	9.05666666666667	5.55333333333333	6.77	14.2866666666667	13.8266666666667	8.06666666666667	11.2633333333333	0.39800068010178	0.03530058	0.0982940457208921	0.03530058	-0.0162867024649858	0.165636	0.071935695248543	0.0330341	-0.245577771203569
ENSG00000049089	COL9A2	2.72333333333333	2.70666666666667	0.58	0.626666666666667	3.91	3.08	25.71	21.95	-0.295248810045766	0.4041816	-0.118367255347029	0.4041816	0.585663466958014	0.2666636	0.0259012777183587	0.728559	0.983151176441409
ENSG00000049130	KITLG	1.89	1.89333333333333	0.966666666666667	1.31	4.47333333333333	3.86	3.82333333333333	2.65333333333333	-0.097421314586128	0.0471855	-0.0243750725888425	0.0471855	0.24088643032626	0.858469	-0.0422554411433751	0.9637504	0.790120422461404
ENSG00000049167	ERCC8	4.13333333333333	3.54	3.26333333333333	3.58333333333333	9.23666666666667	7.75	4.11333333333333	4.03333333333333	0.220602051344835	0.6983685	0.0274970348629129	0.6983685	0.18204273164093	0.6214518	0.0521302586735599	0.4456578	-0.231561782188634
ENSG00000049192	ADAMTS6	5.51	4.77	1.32	1.21666666666667	1.10666666666667	1.64666666666667	1.55333333333333	1.77666666666667	0.198069232462137	0.2482722	0.0575592043557309	0.2482722	0.229591856245235	0.1483087	-0.0730702501655314	0.03143824	-0.520370801560045
ENSG00000049239	H6PD	0.403333333333333	0.45	0.19	0.256666666666667	0.823333333333333	0.843333333333333	1.13333333333333	1.28666666666667	0.0545883113967909	0.03209375	0.1472514998571	0.03209375	0.389480041901328	0.2153896	0.144638710489161	0.3565332	-0.0326254747798114
ENSG00000049245	VAMP3	8.52666666666667	7.88	4.69	4.99	15.8533333333333	22.1	5.71333333333333	6.66666666666667	-0.059565351052786	0.4024402	0.0298497012402335	0.4024402	-0.0919946862108487	0.1712399	-0.0713714632743603	0.2558576	1.11695520021144
ENSG00000049246	PER3	2.23666666666667	2.07333333333333	1.36333333333333	1.68333333333333	4.14666666666667	4.15	4.77666666666667	4.78666666666667	-0.0196148368710629	0.5057724	0.0871356043738354	0.5057724	0.0913320909635313	0.544161	-0.0420515965298325	0.3489067	-0.21580158835368
ENSG00000049323	LTBP1	4.07666666666667	4.28333333333333	1.07666666666667	0.733333333333333	3.35333333333333	3.03	13.3266666666667	12.5266666666667	-0.0345346485537483	0.7868759	-0.200914745213971	0.7868759	-0.161851682929273	0.6733341	0.00592066499742128	0.1910325	0.198756397378868
ENSG00000049449	RCN1	37.37	34.8533333333333	15.7566666666667	14.55	62.9233333333333	58.28	85.9866666666667	100.603333333333	0.201328563844675	0.3105736	0.0131777019122801	0.3105736	0.116873425019375	0.2405874	-0.0981336887031468	0.08514997	0.377440563362728
ENSG00000049541	RFC2	11.9633333333333	11.8033333333333	5.80666666666667	5.90333333333333	30.3866666666667	21.59	30.0733333333333	28.7033333333333	-0.081549852607619	0.9092649	-0.248035435002509	0.9092649	0.0954973292601498	0.2975552	-0.0166364319952281	0.4884634	-0.375746898124542
ENSG00000049618	ARID1B	7.41666666666667	9.11	4.08666666666667	4.13333333333333	12.26	13.1833333333333	18.0733333333333	22.7733333333333	0.158033765066703	0.0246673	0.0107733387903837	0.0246673	0.248266592506035	0.03316118	0.275087870819881	0.7858911	0.751189614039293
ENSG00000049656	CLPTM1L	43.0166666666667	41.7833333333333	26.2266666666667	27.5633333333333	93.7433333333333	96.4466666666667	56.2666666666667	73.29	0.332688342415945	0.5600479	0.162673996716796	0.5600479	0.026555990818391	0.4228195	-0.000448130401832003	0.1856867	0.50510383260201
ENSG00000049759	NEDD4L	10.3966666666667	10.87	5.97666666666667	7.33666666666667	14.3066666666667	13.9466666666667	17.3833333333333	16.5166666666667	-0.0618681778333112	0.004808433	-0.203344358970626	0.004808433	0.235265361998804	0.02655988	0.0666001241458023	0.6721952	0.64993611352762
ENSG00000049769	PPP1R3F	1.97	2.04666666666667	1.26	1.07666666666667	3.14	3.46333333333333	2.2	4.09666666666667	0.655503744820488	0.5862707	0.418063891967906	0.5862707	0.284051759929242	0.03290479	0.000530414823831205	0.142404	0.479585122650538
ENSG00000049860	HEXB	24.1033333333333	19.2733333333333	11.7733333333333	11.61	43.3966666666667	29.9166666666667	46.7866666666667	57.4233333333333	0.391230272822366	0.0005296804	-0.50819846812067	0.0005296804	-0.290361116114068	0.1384809	-0.15297343725852	0.2623715	-0.381096368717773
ENSG00000049883	PTCD2	1.78333333333333	1.77666666666667	0.996666666666667	0.95	2.81666666666667	2.09	3.94	4.23	-0.0238508485017159	0.4518424	-0.21666100333426	0.4518424	-0.0837083655181976	0.8988076	0.0593506963285346	0.2046732	0.0422429910757574
ENSG00000050030	NEXMIF	2.73333333333333	2.79333333333333	0.9	1.28	3.56333333333333	2.90333333333333	9.50666666666667	9	-0.0827275979972262	0.8853096	-0.0109430911337673	0.8853096	0.447238695056965	0.5969004	-0.000230616685996665	0.07615895	-0.609827232008117
ENSG00000050130	JKAMP	13.8166666666667	13.3566666666667	7.1	7.93333333333333	31.48	27.7966666666667	31.8233333333333	32.9633333333333	0.0119901914014653	0.2798256	-0.0885461004678678	0.2798256	0.201558003402822	0.6188082	-0.0391759778073633	0.07191351	-1.62345648350396
ENSG00000050165	DKK3	3.13333333333333	2.68333333333333	2.27	2.38666666666667	4.86333333333333	5.65666666666667	3.31	4.34	0.394557053794646	0.240337	0.360571059145657	0.240337	0.114724111926082	0.02105218	-0.126119856162473	0.1422682	0.280200014389525
ENSG00000050327	ARHGEF5	3.27333333333333	3.38	0.916666666666667	1.26	3.60333333333333	4.09333333333333	8.34666666666667	7.51666666666667	-0.0621904196466607	0.007078292	0.345743225854578	0.007078292	0.243757093942001	0.2885611	0.0707807776490661	0.4039968	-1.56439660038889
ENSG00000050344	NFE2L3	3.45	3.36666666666667	1.29	1.94	3.46666666666667	3.48333333333333	6.02	6.44333333333333	0.109190036243166	0.2395607	-0.240329926011422	0.2395607	-0.570702164939132	0.9809467	-0.0998258119206343	0.8736709	-0.404209401709402
ENSG00000050393	MCUR1	6.7	6.38666666666667	6.14666666666667	7.82333333333333	9.71333333333333	10.7533333333333	3.55666666666667	4.30666666666667	0.0061533684178805	0.1924839	0.144252227914611	0.1924839	0.265248921254215	0.4915198	-0.0236201311316684	0.9009714	0.227324842095779
ENSG00000050405	LIMA1	6.56666666666667	6.67	1.50333333333333	2.37333333333333	5.46333333333333	6.82	22.0466666666667	18.6166666666667	-0.249545172949174	0.1321583	0.0790612132605011	0.1321583	0.152607342095248	0.2505465	0.107948818454505	0.2106183	1.5573996702891
ENSG00000050426	LETMD1	23.08	23.1333333333333	26.56	16.25	29.14	31.46	29.6333333333333	44.8266666666667	0.761748393902611	0.05852119	0.0239577559568422	0.05852119	-0.606557728749862	0.8110494	-0.111553583432019	0.5434631	-0.315897089512128
ENSG00000050438	SLC4A8	5.67	4.57	2.00666666666667	2.26666666666667	9.40333333333333	9.00666666666667	16.4466666666667	14.1366666666667	-0.176475951506763	0.06941333	-0.0661326107973794	0.06941333	0.355144387681286	0.00765736	-0.0194601171985775	0.9085138	0.310887224762822
ENSG00000050628	PTGER3	8.06666666666667	8.10666666666667	9.53	10.1366666666667	27.04	32.31	10.8433333333333	11.03	0.188878805578147	0.01996187	0.184275301007819	0.01996187	0.0165458250697963	0.5294247	-0.00135164731288029	0.3482134	0.1185754150097
ENSG00000050748	MAPK9	9.71	9.32333333333333	7.22	8.54	11.0333333333333	13.0066666666667	5.40666666666667	7.25	0.2595702854325	0.7210246	0.265255252577262	0.7210246	0.0569779572221023	0.5050335	-0.0437418607756133	0.6020455	-0.332087159233726
ENSG00000050820	BCAR1	13.3366666666667	15.1366666666667	5.42666666666667	7.26666666666667	22.5833333333333	23.3066666666667	43.7433333333333	46.2033333333333	0.0944217134994556	0.2345737	0.0858353964965293	0.2345737	0.297666857979474	0.867444	0.102321732810481	0.5787407	-0.542279634513635
ENSG00000051009	FAM160A2	6.34333333333333	6.21333333333333	3.71333333333333	5.57333333333333	8.82333333333333	8.71333333333333	15.2066666666667	15.0866666666667	-0.0111878672652939	0.4542114	0.0209416760376895	0.4542114	0.46231504556811	0.9752005	0.06131021733475	0.5824353	-0.148323651271162
ENSG00000051108	HERPUD1	132.81	132.263333333333	74.1433333333333	80.1666666666667	413.583333333333	323.43	702.883333333333	707.783333333333	-0.0274091041983109	0.4661283	-0.252737257936724	0.4661283	0.218417862065486	0.2257618	0.0361015218443566	0.09836621	0.145116953005294
ENSG00000051180	RAD51	6.59666666666667	6.47666666666667	2.83666666666667	2.74	19.6533333333333	13.8966666666667	35.25	29.4933333333333	0.197431835781984	0.04266617	-0.0306537438801977	0.04266617	0.278098993836752	0.8952761	-0.331951444353763	0.02486221	0.747495120912841
ENSG00000051341	POLQ	2.26	2.05	0.683333333333333	0.686666666666667	2.50666666666667	3.08	3.60333333333333	3.03666666666667	-0.121349549553551	0.613649	0.050547222867511	0.613649	0.160864006749833	0.1783189	0.0587911167528841	0.6634348	0.454942982909157
ENSG00000051382	PIK3CB	3.56666666666667	3.97333333333333	4.15	4.16666666666667	14.82	11.9466666666667	15.9866666666667	16.1566666666667	0.249354571703703	0.4956818	-0.291559582021304	0.4956818	0.120713802291956	0.2858542	0.0986808993808124	0.4401562	0.245702999092014
ENSG00000051523	CYBA	2.4	3.25	0.986666666666667	1.37333333333333	3.08	3.08666666666667	1.84333333333333	2.26666666666667	0.418162954144455	0.6566405	0.353402958221987	0.6566405	0.117185416613188	0.02204092	0.273443365796459	0.7959558	-0.212018159744934
ENSG00000051596	THOC3	13.7166666666667	13.7566666666667	12.71	12.5466666666667	79.11	73.8833333333333	83.01	91.8366666666667	-0.0322373422093554	0.9483842	-0.125859556931113	0.9483842	0.095440976289904	0.6174475	-0.0883943526035438	0.001376984	0.445333333333333
ENSG00000051620	HEBP2	8.07	6.78	9.13666666666667	15.3766666666667	14.5566666666667	22.44	5.37333333333333	4.86333333333333	-0.145503054034694	0.9278802	0.628412427236661	0.9278802	0.510955247715493	0.5226212	-0.022307627060389	0.3369951	1.40494180954574
ENSG00000051825	MPHOSPH9	14.69	15.46	7.25333333333333	8.76666666666667	23.7866666666667	22.4933333333333	18.2566666666667	16.87	0.0606341569163673	0.05030573	0.114125194390398	0.05030573	0.138964972587811	0.186247	0.0694257797117563	1.503401e-05	-0.477272727272727
ENSG00000052126	PLEKHA5	7.66333333333333	8.14	2.94	3.70333333333333	5.78666666666667	6.26666666666667	9.53	12.5333333333333	0.119847293734091	0.6173853	0.187823511739289	0.6173853	0.159993040626496	0.9261425	0.0236151005497565	0.03883144	0.270873736611477
ENSG00000052723	SIKE1	14.4	14.0633333333333	21.15	22.8733333333333	72.26	71.6233333333333	25.1566666666667	25.1833333333333	0.133027504505978	0.8771504	0.00130413265436591	0.8771504	0.0548357173760206	0.823062	-0.0760904382933454	0.199363	0.191165564271546
ENSG00000052749	RRP12	4.05	4.13666666666667	1.11333333333333	1.12	3.91666666666667	4.04	13.2366666666667	12.1066666666667	-0.385981131718671	0.680761	-0.0162061124778967	0.680761	0.383915126414951	0.338725	0.083761222406995	0.05567742	0.0430819496651695
ENSG00000052795	FNIP2	12.0233333333333	13.88	5.05333333333333	6.40333333333333	22.21	17.9633333333333	26.1866666666667	30.38	0.2327046712194	0.1363036	-0.196424591038152	0.1363036	0.176864342894267	0.9211129	0.0543630050671355	0.8078574	-0.938432986135576
ENSG00000052802	MSMO1	91.0066666666667	86.5633333333333	48.36	43.9433333333333	127.096666666667	91.4	232.3	237.61	0.0827978919038177	0.6095755	-0.428177490821666	0.6095755	-0.0405422819371459	0.7400782	-0.0581062233516842	0.0647495	-0.947704375787334
ENSG00000052841	TTC17	22.37	21.81	6.88333333333333	8.1	28.0466666666667	19.9233333333333	51.5133333333333	60.81	0.193793250867921	0.02266801	-0.382556963527624	0.02266801	0.0806177337298966	0.809161	-0.0731107815940595	0.2327733	-0.428169048431937
ENSG00000053108	FSTL4	3.64	2.89666666666667	0.99	1.02333333333333	9.10666666666667	6.36	21.1	19.8433333333333	-0.0490790281425024	0.2607633	-0.273961703779678	0.2607633	0.474852458714633	0.305181	-0.155947591808634	0.4429595	-0.00793239236428622
ENSG00000053254	FOXN3	6.86333333333333	7.36666666666667	6.76	8.17666666666667	11.04	13.9233333333333	5.44	7.11666666666667	-0.192366215795334	0.01690213	0.266242693835226	0.01690213	0.213391356142625	0.9757535	0.0488198431604348	0.5418887	0.607397164686865
ENSG00000053371	AKR7A2	15.77	16.0533333333333	11.6266666666667	9.24333333333333	54.92	52.36	47.25	55.59	0.238426954816137	0.2743102	0.0191364510150294	0.2743102	-0.269443690845795	0.768296	0.00744631118142269	0.7274074	2.53968176493557
ENSG00000053372	MRTO4	3.77	3.66333333333333	2.40666666666667	2.06333333333333	11.1166666666667	10.1366666666667	14.6833333333333	14.1566666666667	-0.101698538680899	0.4386967	-0.0744055080831458	0.4386967	-0.163289844814476	0.4722485	0.0088278845564691	0.5658849	-1.42418859637778
ENSG00000053438	NNAT	2	1.66666666666667	1.07333333333333	1.12333333333333	3.13666666666667	2.99333333333333	0.716666666666667	0.96	0.371280014283654	0.06294668	0.0841105551457888	0.06294668	-0.0519585396431195	0.4360403	-0.231421477301317	0.08299519	0.916795799449318
ENSG00000053501	USE1	5.15666666666667	4.84666666666667	6.19666666666667	5.30333333333333	15.3233333333333	19.3933333333333	7.17666666666667	8.56333333333333	0.14037554317729	8.026388e-06	0.537395297824752	8.026388e-06	-0.123068302449642	0.3027208	-0.0856039007620986	0.3517991	-0.905311124189868
ENSG00000053524	MCF2L2	0.953333333333333	1.21333333333333	0.466666666666667	0.613333333333333	1.74666666666667	1.81	1.22	1.38666666666667	0.0507807134823612	0.9528669	0.316281040212766	0.9528669	0.395509666043846	0.0003965632	0.0195709892303899	0.3587122	0.535744289356781
ENSG00000053770	AP5M1	10.6533333333333	9.92333333333333	4.89333333333333	5.51666666666667	22.1533333333333	20.82	16.7333333333333	18.09	-0.0343109540140416	0.9663433	-0.0742767402799398	0.9663433	0.217052481126656	0.4312736	0.0570595671726917	0.3760352	-0.191668971018346
ENSG00000053900	ANAPC4	2.70666666666667	2.72333333333333	1.25	1.75666666666667	3.54666666666667	4.3	6.64	6.47	-0.17015166365559	0.3746188	-0.175790534488956	0.3746188	0.598262903285719	0.6559658	0.0522643263800635	0.2340467	-0.321228243021346
ENSG00000054116	TRAPPC3	15.0033333333333	15.1266666666667	11.02	9.56666666666667	43.3666666666667	43.1466666666667	19.28	20.6666666666667	-0.0170866124862457	0.0335204	0.0701781469277378	0.0335204	-0.164985229174558	0.6725683	-0.0339632497789895	7.529794e-05	-0.548896144278607
ENSG00000054118	THRAP3	15.7566666666667	16.7433333333333	2.74666666666667	3.58666666666667	10.7033333333333	9.35666666666667	62.7966666666667	53.0333333333333	-0.249796436215239	0.03666769	-0.149394778901267	0.03666769	0.431536460749154	0.8903548	0.0248908442738083	0.3695887	-0.298714793374939
ENSG00000054148	PHPT1	30.0166666666667	33.46	37.6566666666667	52.37	120.283333333333	106.77	26.46	25.0966666666667	-0.10375484737594	0.02779998	-0.0545306244218864	0.02779998	0.403061848875669	0.9590628	0.113468936604039	0.001234654	-0.0128424624231456
ENSG00000054267	ARID4B	4.04	4.06	1.70666666666667	2.29333333333333	6.44	5.64333333333333	9.39	8.52666666666667	-0.411384740629908	0.4458558	0.102787258788577	0.4458558	0.396745915600595	0.7085076	-0.156193666354498	0.7879483	-0.128777229097363
ENSG00000054282	SDCCAG8	13.6666666666667	13.9566666666667	27.0166666666667	33.08	34.5333333333333	36.4833333333333	16.3966666666667	15.4166666666667	0.0815698992957516	0.1470288	0.131640303300206	0.1470288	0.839626094618883	0.6592746	-0.0386584194420401	0.7812833	0.561127893760842
ENSG00000054356	PTPRN	52.9633333333333	58.54	23.22	33.7933333333333	86.6766666666667	85.3533333333333	118.873333333333	177.396666666667	0.485941610804064	0.5674168	-0.092178851578872	0.5674168	0.0205876410989418	0.3210823	0.0243723625520875	0.9322479	-0.327114507691366
ENSG00000054392	HHAT	0.693333333333333	0.656666666666667	0.27	0.36	1.19666666666667	1.44666666666667	0.903333333333333	2.21	0.34562519879044	0.2072005	0.0162310858148271	0.2072005	0.571628192136985	0.04555827	-0.0498190889960024	0.7174057	-2.15142937653746
ENSG00000054523	KIF1B	3.65333333333333	4.70333333333333	1.30333333333333	1.58666666666667	4.47333333333333	3.54	16.8033333333333	17.1533333333333	-0.0707939011876313	0.4880006	-0.31591181641739	0.4880006	0.0941461326213107	0.4681148	0.189813059511237	0.9743164	-0.248171668844672
ENSG00000054611	TBC1D22A	2.26333333333333	1.91666666666667	1.15333333333333	1.46666666666667	4.75333333333333	5.07666666666667	5.41333333333333	5.29	-0.0244322318027699	0.1559531	0.279706882059652	0.1559531	0.1157115066946	0.3549664	-0.103899532297037	0.3778399	-0.406183002843844
ENSG00000054654	SYNE2	8.55333333333333	11.76	3.09666666666667	4.27333333333333	11.3533333333333	11.92	20.7166666666667	21.5266666666667	-0.111057944230657	0.002522378	-0.0269528512923545	0.002522378	0.451994686156434	0.1638864	0.16816886908491	0.3058907	0.203703576783038
ENSG00000054690	PLEKHH1	4.5	4.69666666666667	1.82333333333333	1.62	6.34666666666667	7.71666666666667	7.24	8.98	0.147688676456384	0.08786948	-0.0388741940068664	0.08786948	0.23954881583717	0.4548545	0.136043324663052	0.03349785	0.854417756863061
ENSG00000054793	ATP9A	12.5366666666667	13.3333333333333	5.56	6.08333333333333	22.55	18.5166666666667	28.1566666666667	32.8566666666667	0.261388931868007	0.8526389	-0.172499976278662	0.8526389	-0.0175595051723816	0.1115537	0.0542297606326194	0.7956235	0.246804226400545
ENSG00000054965	FAM168A	3.75	4.06	2.75666666666667	3.00666666666667	8.72	8.59666666666667	10	10.3666666666667	-0.133950158901996	0.1912861	-0.107967081904345	0.1912861	0.130105473700095	0.5431979	0.127324309571865	0.2890808	-0.641984128875921
ENSG00000054967	RELT	1.06666666666667	1.34	0.446666666666667	0.67	2.69	2.28666666666667	1.79333333333333	2.61	0.276755163584152	0.1444058	0.0958977210051102	0.1444058	0.251556976006648	0.06062759	0.0297115973669682	0.3646096	-0.199434169411367
ENSG00000054983	GALC	2.73666666666667	2.58666666666667	1.36666666666667	1.21333333333333	5.26	5.08333333333333	12.2666666666667	10.71	-0.18875489442258	0.01029999	0.107759159658605	0.01029999	0.284901844246621	0.104478	-0.173429183333529	0.9590874	-0.58471759943813
ENSG00000055044	NOP58	19.7266666666667	19.6933333333333	11.3366666666667	11.57	19.48	18.6366666666667	49.8133333333333	50.2866666666667	-0.214558163869641	0.5602179	-0.0583294922323381	0.5602179	0.0547938293242218	0.7270175	-0.0661996167675696	0.1469466	0.343422322063619
ENSG00000055070	SZRD1	4.43333333333333	4.60333333333333	3.79	6.08333333333333	12.95	13.0666666666667	3.81333333333333	3.74666666666667	-0.326802908831031	0.06019613	0.00301226193759696	0.06019613	0.587541927138497	0.684638	0.0699331710974844	5.189066e-05	-0.444130776855838
ENSG00000055118	KCNH2	7.63333333333333	7.78666666666667	4.05	4.18	12.4866666666667	15.0166666666667	10.6133333333333	12.9166666666667	0.291681478673511	0.3241143	0.358277281583652	0.3241143	0.151795495175247	0.8029048	0.0313831606112851	0.8134689	-0.0300767464330658
ENSG00000055130	CUL1	5.49	5.48666666666667	1.92	2.28666666666667	6.52333333333333	5.49	18.5633333333333	17.7866666666667	-0.0389147429234082	0.009752965	-0.177474087439518	0.009752965	0.141707763219928	0.9261382	-0.0234781215387594	0.8135816	0.428732702033557
ENSG00000055147	FAM114A2	5.14666666666667	6.80333333333333	2.35333333333333	3.13333333333333	9.34666666666667	8.2	19.96	15.9033333333333	-0.160961285220797	0.9160488	-0.0934019295992981	0.9160488	0.0377487480994851	0.8525174	0.0476055047107842	0.6102642	0.340650406504065
ENSG00000055163	CYFIP2	7.70666666666667	7.97	4.47333333333333	6.02333333333333	12.09	11.5433333333333	19.8466666666667	19.5066666666667	0.0799251336780271	0.4039645	-0.189452703574687	0.4039645	-0.0158704239439782	0.2695916	0.100312350592761	0.412441	0.278702133857605
ENSG00000055208	TAB2	8.93666666666667	9.55666666666667	8.87	10.1966666666667	20.3633333333333	18.8266666666667	23	23.6633333333333	0.142927555632612	0.122434	-0.132738531385474	0.122434	0.221366106940357	0.1809316	0.047843697606706	0.8989346	-1.28368613033863
ENSG00000055211	GINM1	9.58333333333333	9.47333333333333	5.28666666666667	4.86333333333333	18.93	17.5066666666667	10.96	13.97	0.305047468049282	0.5808539	-0.0638450846953873	0.5808539	-0.0375781277532345	0.7954699	0.0622183279923574	0.07239412	0.184980971922625
ENSG00000055332	EIF2AK2	6.05666666666667	5.81333333333333	4.07	3.60333333333333	9.19333333333333	7.48666666666667	18.5266666666667	24.0866666666667	0.0609109157776162	0.4287912	-0.130550624334028	0.4287912	-0.232288935451844	0.3633099	-0.0430975848166213	0.6992904	0.491286522545324
ENSG00000055483	USP36	4.56666666666667	4.54333333333333	3.67333333333333	5.00333333333333	9.81666666666667	10.44	15.8833333333333	16.25	-0.0862982535310071	0.5184481	0.094274959011388	0.5184481	0.278658812622707	0.3396681	0.0905841697445755	0.634704	1.2420203266895
ENSG00000055609	KMT2C	13.7933333333333	15.8833333333333	4.08333333333333	6.49666666666667	19.7766666666667	22.4533333333333	32.56	27.6166666666667	-0.0402863241815616	0.161659	-0.11748118124866	0.161659	0.42741256454505	0.09541107	0.15610518233423	0.5065657	-0.349499176272974
ENSG00000055732	MCOLN3	13.6	13.1566666666667	8.57	9.02666666666667	21.6866666666667	16.7566666666667	30.4466666666667	31.0533333333333	0.00721013135529436	0.04058407	-0.225637452636859	0.04058407	0.0867881861753634	0.5121656	-0.0457024725331028	0.06567503	-0.568527775424328
ENSG00000055813	CCDC85A	0.423333333333333	0.336666666666667	0.12	0.14	0.786666666666667	0.746666666666667	0.693333333333333	0.606666666666667	0.0607118403172009	0.9961935	0.157410765873662	0.9961935	0.963970854131438	0.4568375	-0.348197980256623	0.03701097	-0.658382479595671
ENSG00000055917	PUM2	21.1933333333333	22.2433333333333	20.45	22.88	67.7066666666667	63.7466666666667	66.9766666666667	64.6033333333333	-0.00514356146922879	0.7742749	-0.0340967805390768	0.7742749	0.104186337986725	0.8812241	0.138452881342425	0.578518	1.25373745952581
ENSG00000055950	MRPL43	13.3633333333333	13.46	11.5433333333333	9.03	40.3366666666667	42.09	15.08	18.35	0.368235009854811	4.619603e-06	0.161823590868217	4.619603e-06	-0.269985538550143	0.8264706	-0.0210171665255352	0.005885949	0.18957156934336
ENSG00000056050	HPF1	3.65333333333333	3.51	1.51333333333333	1.43	8.40333333333333	5.86	9.29666666666667	9.58666666666667	-0.0858224376913856	0.2481594	-0.452921377120076	0.2481594	-0.0276826183606613	0.7499316	-0.0406255281187793	0.00472652	-0.51088093743461
ENSG00000056097	ZFR	11.9733333333333	11.5866666666667	5.39333333333333	4.85	12.33	10.1033333333333	26.7333333333333	27.35	-0.0156485732044951	0.1152066	-0.063868483131893	0.1152066	-0.0461918304045996	0.2017645	0.00567897246586391	0.3122321	-0.0946765862308228
ENSG00000056277	ZNF280C	2.34333333333333	2.19666666666667	1.33	1.57333333333333	1.75666666666667	2.02666666666667	4.23666666666667	4.53333333333333	0.0689397886591845	0.7020921	0.265065221408577	0.7020921	0.210597506858846	0.5185071	-0.0303020394353304	0.04183851	0.439635744988617
ENSG00000056558	TRAF1	0.41	0.4	0.2	0.196666666666667	0.316666666666667	0.41	0.213333333333333	0.243333333333333	0.234908713158655	0.8430656	0.54805818090758	0.8430656	-0.0479327370803255	0.4682316	-0.00473890666786536	0.6114419	0.223538010730318
ENSG00000056586	RC3H2	9.18333333333333	9.92666666666667	7.68	8.78	18.08	21.6333333333333	10.83	12.3833333333333	0.260867239873671	0.8592267	0.108325046210948	0.8592267	0.0505444002974968	0.7776486	0.0435163053374978	0.7398511	0.218458188171342
ENSG00000056736	IL17RB	2.46666666666667	3.13666666666667	1.4	1.92	4.92666666666667	3.58666666666667	7.01333333333333	7.57	0.0808097450962233	0.9754686	-0.342209038099075	0.9754686	0.0777235865308792	0.9658661	0.123162936480494	0.08809221	-1.40994916485113
ENSG00000056972	TRAF3IP2	4.15	4.58	2.33	3.46333333333333	6.76	6.05666666666667	7.93666666666667	11.01	0.336906137834212	0.8416231	0.0543766348931545	0.8416231	0.223610573677912	0.6587436	0.192660322448277	0.5439947	-0.382616018720074
ENSG00000056998	GYG2	2.45666666666667	2.47333333333333	2.20666666666667	2.91666666666667	7.91	9.19333333333333	10.0066666666667	10.06	0.204172197418642	0.2360725	0.293969878362819	0.2360725	-0.00420844299978462	0.09002138	-0.033309605760337	0.1182173	0.0903560493763358
ENSG00000057019	DCBLD2	5.86333333333333	5.38	2.7	3.99333333333333	14.0333333333333	13.2366666666667	5.88666666666667	11.7233333333333	0.441490627480302	0.0004668161	-0.0491936254532037	0.0004668161	0.0495355842797798	0.4595104	-0.0561135111676139	0.8888968	0.205455570852755
ENSG00000057252	SOAT1	28.6066666666667	28.3133333333333	8.25	9.97	45.5966666666667	37.5566666666667	140.136666666667	136.376666666667	-0.0937070837368896	0.00853295	-0.24385561153252	0.00853295	0.108438044415951	0.3871931	-0.0336677977699846	0.9897384	-0.574672946101518
ENSG00000057294	PKP2	3.74	3.57666666666667	1.24666666666667	1.47666666666667	5.07	3.69666666666667	13.8566666666667	12.37	-0.0816617649533784	0.2922142	-0.256676733767605	0.2922142	0.167911500188107	0.1506628	0.00547034861806051	0.6453853	-0.146859556830862
ENSG00000057593	F7	6.84666666666667	6.92666666666667	2.60333333333333	2.48	10.62	11.3166666666667	19.6533333333333	14.75	-0.262831694249544	0.7464767	0.102557553147496	0.7464767	0.29216411037483	0.2253766	0.0999328841939757	0.8710607	0.656547588325652
ENSG00000057608	GDI2	50.47	46.92	29.3866666666667	16.4733333333333	44.0733333333333	34.6866666666667	124.046666666667	180.433333333333	0.599587394424803	0.1530846	-0.152198555959704	0.1530846	-0.809767844092921	0.1213296	-0.161371606885576	0.4059578	-0.823452318844751
ENSG00000057663	ATG5	10.6466666666667	10.11	6.90333333333333	6.55666666666667	25.7666666666667	23.2133333333333	15.76	18.1366666666667	0.0115962832321639	0.6628557	-0.0419889899784138	0.6628557	0.151229217517342	0.7922033	-0.0161988793702159	0.008808397	-0.0679262045382272
ENSG00000057704	TMCC3	5.94	6.49	3.31333333333333	3.98	13.6933333333333	11.9933333333333	18.8033333333333	20.1966666666667	0.0088216667265737	0.1138045	-0.162331161315608	0.1138045	0.0718371850126536	0.004116544	-0.0114275270687845	0.5709955	-0.138494332460192
ENSG00000057757	PITHD1	14.5333333333333	14.28	6.86333333333333	7.21	33.59	32.67	14.1033333333333	12.84	-0.117859935507409	0.2664712	0.0306709650792154	0.2664712	0.103086010045707	0.157323	-0.0291742278550799	1.536611e-05	-0.282462466004029
ENSG00000057935	MTA3	8.43	7.21666666666667	5.18	4.99333333333333	8.49	7.02333333333333	10.89	12.74	0.294904004108475	0.6944896	-0.0438364018436506	0.6944896	0.0177512265344753	0.1156521	-0.0588349340456711	0.3087271	-0.790072734579064
ENSG00000058056	USP13	2.22333333333333	2.27	1.05666666666667	0.82	4.6	2.98666666666667	6.95666666666667	9.32	0.285415470077908	3.76884e-05	-0.48851356058816	3.76884e-05	0.00559600652754266	0.7193223	0.00905144335830066	0.01670751	-0.197152638515233
ENSG00000058063	ATP11B	11.38	11.32	4.22666666666667	4.55666666666667	17.0933333333333	15.6066666666667	13.18	16.98	0.390115903540595	0.01026513	-0.189309775288748	0.01026513	-0.073145810220165	0.5581217	-0.0861413162634141	0.679394	-0.502365400056422
ENSG00000058085	LAMC2	0.226666666666667	0.27	0.07	0.0833333333333333	0.32	0.273333333333333	1.11333333333333	1.05333333333333	-0.166386574685384	0.09077669	0.210736461235909	0.09077669	0.487761664016293	0.4089168	0.0937012573350136	0.001348492	-1.16070093509574
ENSG00000058091	CDK14	15.65	17.5733333333333	9.84666666666667	10.96	30.85	29.54	26.9533333333333	28.6433333333333	0.23295637415609	0.2747759	0.00493542646933154	0.2747759	0.0690848384736489	0.5071637	0.023056008843934	0.9984492	-0.52768259770006
ENSG00000058262	SEC61A1	41.8233333333333	41.5333333333333	19.6866666666667	24.2366666666667	71.4966666666667	57.98	174.076666666667	189.643333333333	-0.0603966932496718	0.9808544	-0.252730907991722	0.9808544	0.167016703440778	0.9336557	0.0169274301911138	0.009354692	-0.724076399646784
ENSG00000058272	PPP1R12A	16.7	14.44	3.55	4.79666666666667	14.0133333333333	13.6333333333333	48.7233333333333	43.58	-0.124969648299072	0.05943676	-0.0237672022374653	0.05943676	0.457534660103699	0.0831395	0.0293350616230521	0.5294611	-0.969691188441188
ENSG00000058404	CAMK2B	2.12333333333333	2.6	1.6	1.68	4.17	4.73666666666667	8.11333333333333	8.81	-0.109345506130828	0.8249257	0.261277868306859	0.8249257	0.215040177867038	0.296963	0.185110758981938	0.02221563	-1.31947682590075
ENSG00000058453	CROCC	1.13333333333333	1.23	0.333333333333333	0.37	0.986666666666667	1.10666666666667	2.03	1.98666666666667	-0.367477230219894	7.172888e-07	0.398786962008835	7.172888e-07	1.71862901160977	0.001505696	0.331294610625302	0.8128375	0.615357073434783
ENSG00000058600	POLR3E	10.4166666666667	10.85	4.09333333333333	5.85333333333333	18.8733333333333	16.5433333333333	21.7466666666667	32.89	0.380981088979993	0.793517	-0.0774602687711656	0.793517	0.214742633555193	0.7828103	-0.0340384730230037	0.7399561	-0.213757831552375
ENSG00000058668	ATP2B4	17.3733333333333	18.2166666666667	7.18	9.92	27.12	24.3233333333333	91.14	84.6766666666667	-0.146580564145445	0.8805109	-0.0742717459086002	0.8805109	0.233726412551714	0.01129136	0.10025809980964	0.6246612	-0.231489774593223
ENSG00000058729	RIOK2	9.45	8.94666666666667	4.07333333333333	4.04666666666667	8.53333333333333	8.14333333333333	31.5	29.15	-0.019766788655132	2.634642e-05	-0.227962293945787	2.634642e-05	0.174768763898985	0.2370771	-0.203137937650635	0.5539232	-0.226803061758135
ENSG00000058799	YIPF1	4.36666666666667	4.30333333333333	2.06	3.14666666666667	9.75	7.99333333333333	7.99333333333333	8.89666666666667	0.218736343445252	0.08500622	-0.234074752890147	0.08500622	0.372939080506828	0.6184658	-0.104996067373165	0.4075171	-0.38901708437644
ENSG00000058804	NDC1	4.66333333333333	4.97	2.55333333333333	2.91	8.20333333333333	6.84333333333333	9.64666666666667	10.7766666666667	0.188742153747904	0.004528224	-0.308756520644756	0.004528224	0.130678813116055	0.2824061	0.113221485086655	0.5139427	0.212077145354438
ENSG00000058866	DGKG	7.37333333333333	7.5	2.66333333333333	3.09333333333333	10.7933333333333	8.71	29.3066666666667	26.1533333333333	-0.280854138061946	0.7849008	0.0292267401527937	0.7849008	0.339468708014379	0.4373705	0.0290041027428405	0.05803677	-0.133491632745364
ENSG00000059122	FLYWCH1	2.76333333333333	3.17	1.34666666666667	2.45	4.97333333333333	6.23666666666667	10.44	10.82	0.0835420495182762	0.5519848	-0.0230125770639873	0.5519848	0.481359849762622	0.4626684	0.0290511576661041	0.7856892	-0.513955944229023
ENSG00000059145	UNKL	1.51333333333333	1.35333333333333	0.823333333333333	0.933333333333333	2.13666666666667	1.78666666666667	4.58	3.54	-0.386374671674298	0.9450481	-0.255508163450219	0.9450481	0.105222098953984	0.2005638	0.249905804623313	0.3469983	1.46496979003333
ENSG00000059377	TBXAS1	0.526666666666667	0.65	0.85	0.81	1.83333333333333	1.13333333333333	0.73	0.786666666666667	0.591650334276385	0.6943899	-0.118730359374681	0.6943899	-0.560048295561498	0.02578875	0.788456094226155	0.466246	-0.111548647469509
ENSG00000059378	PARP12	1.63666666666667	1.84333333333333	0.766666666666667	0.94	3.37	2.73666666666667	6.10333333333333	5.79333333333333	-0.168094543783286	0.7591723	-0.0828633734928252	0.7591723	0.124532370047134	0.3873374	-0.08781563861496	0.02628049	-0.795300364058182
ENSG00000059573	ALDH18A1	6.97	6.75666666666667	2.29333333333333	2.25333333333333	6.29666666666667	6.20333333333333	28.8133333333333	24.2666666666667	-0.316395597956419	0.4170417	-0.159839250963095	0.4170417	0.0443669931959736	0.278366	-0.0978910683582033	0.903432	-0.403084246318526
ENSG00000059588	TARBP1	2.54	2.86333333333333	1.94333333333333	1.86666666666667	6.62	6.40666666666667	3.51333333333333	2.94333333333333	0.0182743463027961	0.7959962	0.0354790847847415	0.7959962	-0.0277199240469592	0.367833	-0.00912917770734545	0.02697609	-0.294762643033089
ENSG00000059691	GATB	2.73	2.88	1.67333333333333	1.39666666666667	4.80666666666667	3.66	11.0766666666667	10.3033333333333	-0.113776771227417	0.06316727	-0.234219844881451	0.06316727	-0.0675621513636733	0.5588434	0.00200277998564591	0.2273857	-0.103584814819815
ENSG00000059728	MXD1	10.61	11.3366666666667	5.6	6.82333333333333	25.7666666666667	20.5233333333333	32.9066666666667	27.21	-0.17784286758387	0.06267908	-0.186134464179349	0.06267908	0.212639719285994	0.4904906	0.0229525615740016	0.1950428	-0.728925421067151
ENSG00000059758	CDK17	7.06333333333333	5.94	3.00333333333333	3.65666666666667	8.97333333333333	7.65333333333333	12.3333333333333	13.92	-0.0699147744879305	0.1247211	-0.0353290191911917	0.1247211	0.259907891565565	0.6922971	-0.012767363646268	0.4329158	2.53816195164169
ENSG00000059769	DNAJC25	1.87666666666667	2.07333333333333	0.733333333333333	0.736666666666667	3.51	3.2	1.67333333333333	2.08333333333333	0.257467721239136	0.1032267	-0.0559617188108481	0.1032267	0.0896512052382468	0.1533926	0.108274115482264	0.6366496	-0.540232958140614
ENSG00000059915	PSD	2.03	2.78666666666667	1.32	1.47333333333333	2.12	2.91666666666667	1.53333333333333	1.45333333333333	0.214329244589737	0.931333	0.340823160629353	0.931333	0.245229123440175	0.285818	0.284915140206496	0.2461241	0.356066318463163
ENSG00000060069	CTDP1	2.36333333333333	2.37333333333333	1.04333333333333	0.89	3.18	3.63333333333333	12.9566666666667	12.0333333333333	-0.0771989387803167	0.1837704	0.00879446682338614	0.1837704	0.255736609546536	0.3781865	-0.0566725460359727	0.003590449	1.1374238622932
ENSG00000060237	WNK1	18.57	21.9133333333333	5.12666666666667	4.75	24.59	28.49	41.1066666666667	40.51	0.128858526470058	0.7444606	-0.065362920408889	0.7444606	0.308730546123654	0.4410044	0.175596990176704	0.04387174	-0.482350592694149
ENSG00000060339	CCAR1	11.5433333333333	9.93333333333333	6.42333333333333	7.24	13.3133333333333	13.0866666666667	23.1566666666667	20.4033333333333	-0.249093715219533	0.06972757	0.0544078486601958	0.06972757	0.121423087805549	0.02899252	-0.0545730774079614	0.01935977	-0.394354448510548
ENSG00000060491	OGFR	5.86666666666667	6.7	1.26333333333333	1.62666666666667	6.70333333333333	7.20666666666667	9.59	10.5066666666667	-0.00138958026872338	0.05378157	-0.0322083351936211	0.05378157	0.216547090687727	0.4106771	0.170475077506368	0.8951402	-0.322816886849015
ENSG00000060642	PIGV	2.60666666666667	2.58333333333333	1.93333333333333	2.05333333333333	8.54333333333333	6.26333333333333	9.21333333333333	10.0066666666667	0.0415797168348648	0.05248568	-0.291384525312025	0.05248568	0.0288669547765368	0.4217825	-0.048508808076499	0.6163649	-0.554424539768755
ENSG00000060656	PTPRU	18.5233333333333	18.91	8.28666666666667	6.46666666666667	30	34.36	30.3966666666667	55	0.698889291940127	0.2281088	0.109455862166838	0.2281088	-0.0610659249313308	0.9345659	0.125395123670295	0.2086499	1.54094586058643
ENSG00000060688	SNRNP40	12.1233333333333	11.93	4.32	4.12	25.2566666666667	19.41	34.8933333333333	38.45	0.122595080891224	0.3582795	-0.339332014363001	0.3582795	0.0623325655433078	0.1702881	-0.000322714295839965	0.5276223	-0.386283994410405
ENSG00000060709	RIMBP2	34.3433333333333	35.71	16.1266666666667	18.2933333333333	70.6266666666667	66.5666666666667	133.93	117.73	-0.165331538087498	0.4047516	0.000333837553437633	0.4047516	0.23315840512854	0.8696331	0.0934418911887533	0.3376789	2.09978546639113
ENSG00000060749	QSER1	5.84	5.92666666666667	5.05	5.00666666666667	6.34333333333333	5.13666666666667	9.53333333333333	8.58666666666667	-0.0501384372888207	0.2118803	-0.0442390228900296	0.2118803	0.124565628556223	0.9399793	0.031211443208786	0.7976861	-1.62384269191407
ENSG00000060762	MPC1	27.3466666666667	25.3233333333333	18.2333333333333	21.0166666666667	58.1833333333333	45.48	15.8233333333333	15.5866666666667	0.0313981009748838	0.5899475	-0.155509410308875	0.5899475	0.161460015888347	0.447037	-0.13792462374441	0.6792008	-0.608677716152283
ENSG00000060971	ACAA1	5.76333333333333	5.57	4.81666666666667	4.06	12.7266666666667	9.83333333333333	24.6266666666667	25.69	0.0224971999459349	0.1859874	-0.175977777357809	0.1859874	-0.079112599733242	0.3820462	-0.0195780961546346	0.1980026	0.259230994641318
ENSG00000060982	BCAT1	1.26333333333333	1.24333333333333	0.67	0.63	3.97333333333333	3.47333333333333	6.15666666666667	5.59	0.00623060228678707	0.6228789	-0.278992080297079	0.6228789	-0.0118101767916148	0.1925978	0.0411608758794513	0.2845361	-0.450584249556829
ENSG00000061337	LZTS1	0.886666666666667	0.463333333333333	0.486666666666667	0.3	1.21333333333333	0.993333333333333	3.84	2.82333333333333	-0.0393579872728811	0.1590729	-0.173469146428148	0.1590729	0.113531440041001	0.6175629	-0.0743583818749025	0.6806089	-1.28286799344831
ENSG00000061656	SPAG4	2.20666666666667	2.26	1.43333333333333	1.5	6.41666666666667	4.58333333333333	4.10333333333333	4.97	0.247989918670826	0.215852	0.105899286117656	0.215852	0.128686891445398	0.5307266	0.0926506789551294	0.1288593	-0.374181219024227
ENSG00000061676	NCKAP1	33.6666666666667	34.1466666666667	21.8466666666667	17.0766666666667	64.2733333333333	50.93	80.5533333333333	108.12	0.497084576874245	0.01407754	-0.357755842340756	0.01407754	-0.311784097358533	0.7836833	-0.0273709439531498	0.4378769	1.26401134756166
ENSG00000061794	MRPS35	17.5033333333333	17.0066666666667	9.03	8.57	45.3466666666667	37.0733333333333	50.0566666666667	74.9666666666667	0.32735913955624	0.06643305	-0.38809611834837	0.06643305	-0.159274063154761	0.3234915	-0.0381133431559579	0.9403376	3.29011245801081
ENSG00000061936	SFSWAP	8.49666666666667	9.43333333333333	2.46	2.73	8.47	8.71	13.8466666666667	11.5166666666667	-0.147598887049042	0.01547057	0.111407884646487	0.01547057	0.164323777561784	0.8100189	0.104661948552004	0.826824	0.170973548228118
ENSG00000061938	TNK2	2.93666666666667	4.13666666666667	1.33666666666667	0.99	3.15666666666667	2.75666666666667	5.11	7.25666666666667	0.0571736094367252	0.2600434	0.280424776432356	0.2600434	0.476715543557828	0.1160018	0.024990510875825	0.8878191	1.60137712741446
ENSG00000061987	MON2	7.01	7.66666666666667	2.77666666666667	3.52333333333333	11.5166666666667	14.5166666666667	20.2766666666667	17.78	-0.14976159903929	0.4406064	-0.0665114254897912	0.4406064	0.254876200715533	0.8390968	0.0511396760521254	0.8398094	1.66265060240964
ENSG00000062038	CDH3	0.596666666666667	0.6	0.486666666666667	0.296666666666667	1.49333333333333	1.03	4.10333333333333	4.38333333333333	0.0756952376055136	0.4398036	-0.356868729433766	0.4398036	-0.925085374112258	0.2417806	-0.137965786091934	0.8989915	-1.26844227133382
ENSG00000062194	GPBP1	27.8466666666667	30.0933333333333	8.88333333333333	10.7233333333333	35.21	31.3	53.55	47.9366666666667	-0.173607126709386	0.02423352	-0.0670921982477335	0.02423352	0.266978161554555	0.7297407	0.0879611066901465	0.01054189	1.25294316437895
ENSG00000062282	DGAT2	1.33	1.23	0.696666666666667	0.836666666666667	4.22666666666667	4.55666666666667	2.58333333333333	3.63666666666667	0.261995205454027	0.0109575	-0.155907193357764	0.0109575	-0.452331321780865	0.6764604	0.0207663774928188	0.8611933	0.860667647858409
ENSG00000062370	ZNF112	1.47666666666667	1.75	1.07	1.11333333333333	1.11666666666667	1.25666666666667	2.46333333333333	2.31	0.0727880677509898	0.2512161	-0.762445721089725	0.2512161	0.0824812300488547	0.243254	0.271279371570653	0.1256387	0.352037585331516
ENSG00000062485	CS	33.47	31.22	23.6	15.9733333333333	42.0433333333333	38.83	88.5933333333333	148.58	0.591514807814325	0.4070577	-0.243495093650798	0.4070577	-0.62399314226222	0.3817637	-0.0541542975956419	0.8083548	-0.767269984917044
ENSG00000062598	ELMO2	13.6566666666667	14.25	6.11	9.00333333333333	34.6566666666667	32.1866666666667	82.1866666666667	66.5933333333333	-0.273330290720255	0.8727696	-0.14198805431492	0.8727696	0.267760877309839	0.01964823	0.0596562151044484	0.8705692	0.182232137470823
ENSG00000062650	WAPL	7.61333333333333	8.30666666666667	2.69	2.73666666666667	7.80666666666667	6.99666666666667	15.1733333333333	13.02	-0.203035504608817	0.4652446	-0.091147188159054	0.4652446	0.272076585678209	0.8107678	0.0372516429450078	0.7277556	1.52932232841008
ENSG00000062716	VMP1	22.9466666666667	21.2633333333333	11.2933333333333	11.9233333333333	37.7	29.19	69.2466666666667	75.4233333333333	0.122804608466945	0.0002723882	-0.207881441526856	0.0002723882	0.0695328872887915	0.6372239	-0.026558864297674	0.09961674	0.39080118694362
ENSG00000062725	APPBP2	7.98333333333333	8.30666666666667	4.11666666666667	4.24333333333333	14.8266666666667	11.92	28.1233333333333	29.0266666666667	0.000658806886998597	0.1501464	-0.137658401465978	0.1501464	0.104758824997331	0.307611	-0.0575541068530701	0.1798609	0.307944583762934
ENSG00000062822	POLD1	8.46	9.29666666666667	1.89333333333333	2.49	6.51666666666667	7.78666666666667	47.51	39.6566666666667	-0.242471857548701	0.003919278	0.0760422600272408	0.003919278	0.230113619425031	0.571265	0.186610413076275	0.6812736	-0.510988143197218
ENSG00000063015	SEZ6	18.2933333333333	20.1633333333333	7.16	7.54333333333333	21.0233333333333	21.6166666666667	70.3266666666667	71.5266666666667	0.0185530413111987	0.1993229	-0.189066482895289	0.1993229	0.117254358964444	0.03916766	0.089498444725387	0.4219533	0.0642941077723682
ENSG00000063046	EIF4B	108.573333333333	106.846666666667	65.01	56.8166666666667	83.1433333333333	91.06	155.093333333333	278.443333333333	0.729956308042745	0.2250987	-0.147218719721449	0.2250987	-0.0325054771814894	0.3973047	-0.0757236297286994	0.7619255	0.0601654075425642
ENSG00000063127	SLC6A16	0.503333333333333	0.33	0.423333333333333	0.4	0.91	1.66	0.556666666666667	0.8	0.323246974109256	0.4647376	0.815504029370286	0.4647376	0.597103005609973	0.737129	-0.0415273364972948	0.2333769	-0.236877801324999
ENSG00000063169	BICRA	1.36666666666667	1.11333333333333	1.20666666666667	1.96	2.98	4.49333333333333	6.06333333333333	6.53666666666667	-0.039465580183375	0.410026	0.489813039230243	0.410026	0.476544156185907	0.2484859	-0.026299791042903	0.8316511	1.31378745382343
ENSG00000063176	SPHK2	4.70666666666667	5.09666666666667	2.6	2.59666666666667	7.61666666666667	9.41666666666667	7.69333333333333	8.03333333333333	0.0248947492339004	0.02760823	0.367330380051429	0.02760823	0.295593266840192	0.4573123	0.0476195346991997	0.3481579	-0.963731042811599
ENSG00000063177	RPL18	229.173333333333	224.243333333333	653.076666666667	324.523333333333	384.54	549.57	277.636666666667	457.46	0.751428087290992	0.8515602	0.602098583758139	0.8515602	-0.967867071077263	0.2883138	-0.04433541075006	3.892595e-05	-0.188224802373096
ENSG00000063241	ISOC2	1.66	1.56	2.40666666666667	2.57	6.84333333333333	9.22333333333333	2.01666666666667	1.69666666666667	-0.410301296109099	0.03837604	0.486640794189265	0.03837604	0.073394138930349	0.4744861	0.121018872497037	0.08447402	0.374493819266837
ENSG00000063244	U2AF2	24.6166666666667	25.7	4.76	6.37333333333333	45.2033333333333	40.2133333333333	165.643333333333	147.313333333333	-0.200046025986829	0.04967528	-0.0366434154048214	0.04967528	0.524656953704989	0.2201704	0.0426853394101281	0.5425015	-0.663176923552458
ENSG00000063245	EPN1	14.4166666666667	14.4133333333333	8.49666666666667	8.87666666666667	21.31	33.2933333333333	17.9933333333333	24.06	0.440023092451922	0.144703	0.655579485897311	0.144703	0.250936144238572	0.8109568	0.0103699874981089	0.237279	-0.703414252314792
ENSG00000063322	MED29	5.71666666666667	5.18333333333333	5.78666666666667	6.54666666666667	30.6566666666667	27.2666666666667	12.3733333333333	16.21	0.0377793872891994	0.2836947	-0.0506564563522733	0.2836947	0.088017636172526	0.02121431	-0.0314053246047026	0.2362824	-0.270824085957579
ENSG00000063438	AHRR	3.60666666666667	3.35666666666667	2.12666666666667	2.03	7.61333333333333	7.78	9.29	9.13333333333333	-0.0766060637188417	0.2166829	0.124630102553883	0.2166829	0.263938437388151	0.1362246	0.104638792687228	0.0227887	-0.587329888340646
ENSG00000063587	ZNF275	0.566666666666667	0.65	0.36	0.42	1.54	1.42666666666667	0.99	0.976666666666667	0.0152602382253599	0.07402296	-0.0016593220782779	0.07402296	0.245768986077421	0.5993601	0.141017062089526	0.8798218	0.00977590897848124
ENSG00000063601	MTMR1	4.36	4.39333333333333	1.93333333333333	1.63666666666667	5.50666666666667	4.70333333333333	7.93	9.63666666666667	0.0485509261666675	0.0673232	-0.115123185551715	0.0673232	-0.167983252173923	0.5344465	-0.0292729362783826	0.0004037116	0.487502710908696
ENSG00000063660	GPC1	15.3466666666667	15.3466666666667	6.35	7.82666666666667	42.5266666666667	54.4433333333333	93.24	104.793333333333	-0.041513434328583	0.1727126	0.318290300876288	0.1727126	0.352363985215359	0.1723071	0.0714417058448209	0.05429034	-0.626307797539869
ENSG00000063761	ADCK1	2.3	2.24666666666667	0.696666666666667	1.07333333333333	4.56	4.66333333333333	7.86	8.34666666666667	0.12288293136497	0.04535448	-0.128278118546225	0.04535448	0.8435438478466	0.7556316	0.102375887716739	0.01941183	-0.911160667215889
ENSG00000063854	HAGH	17.6333333333333	18.1266666666667	20.91	21.97	61.1366666666667	68.21	26.2433333333333	27.1966666666667	0.0340867492865433	0.816278	0.232181129250591	0.816278	0.144913746591388	0.5855187	-0.00490204309370057	0.8982062	-0.542187580387919
ENSG00000063978	RNF4	9.17333333333333	8.46666666666667	7.15333333333333	8.05333333333333	25.2	24.0433333333333	25.6466666666667	18.56	-0.249889110509048	0.1374448	-0.123141709715386	0.1374448	0.205392915478233	0.3137657	0.014634925482083	0.8979835	0.295090783323537
ENSG00000064042	LIMCH1	1.07333333333333	0.986666666666667	0.38	0.806666666666667	2.39	1.93	2.4	2.53666666666667	0.389047108872361	0.8710022	0.160236709853756	0.8710022	0.335321193601916	0.3491754	-0.0165988527944632	0.06563905	-0.0990789473684206
ENSG00000064102	INTS13	6.48333333333333	6.75333333333333	4.65333333333333	3.49333333333333	7.23333333333333	8.03666666666667	15.3466666666667	15.89	0.2019684111392	0.8975075	0.233375856262989	0.8975075	-0.125163711256719	0.5230846	0.0174494221915156	0.2871431	-0.145880388820408
ENSG00000064115	TM7SF3	10.9533333333333	12.45	10.2166666666667	10.0933333333333	31.7633333333333	30.4933333333333	16.02	20.87	0.229982340573439	0.1288968	0.0624201485048914	0.1288968	0.117201957853832	0.03962156	-0.00451627542316668	0.01417056	0.492350747219264
ENSG00000064199	SPA17	4.06	3.00333333333333	1.15	0.836666666666667	7.88333333333333	5.84666666666667	9.40333333333333	10.8866666666667	-0.0132472530577536	0.5445671	-0.24797145559591	0.5445671	0.136178301755328	0.3227925	-0.329277729990443	0.01054509	-0.130434782608695
ENSG00000064201	TSPAN32	6.33666666666667	6.51333333333333	3.63333333333333	1.94333333333333	13.0766666666667	12.1933333333333	17.4266666666667	12.8833333333333	-0.21986726844538	0.4134779	0.188237241038717	0.4134779	-0.487729638271855	0.4807333	-0.0138727382216119	0.7240946	-0.455820170470441
ENSG00000064225	ST3GAL6	9.90333333333333	10.7	7.62666666666667	8.64	20.0133333333333	18.7533333333333	13.31	15.2366666666667	0.0610691794656777	0.07502804	0.018489317078882	0.07502804	0.316256056807208	0.3748531	0.105936490322345	0.7720987	-0.717247024437813
ENSG00000064270	ATP2C2	1.28	1.30333333333333	0.633333333333333	0.683333333333333	1.74333333333333	2.46333333333333	2.75	2.6	0.345952604219087	0.0001032033	-0.24782645017282	0.0001032033	-0.351276071883379	0.4767147	0.0338917783801298	0.9165993	-0.0615826067762937
ENSG00000064309	CDON	6.20666666666667	7.41333333333333	3.13333333333333	3.49666666666667	11.4233333333333	10.4766666666667	11.55	12.0466666666667	0.227344765240743	0.02138048	-0.0919997041582583	0.02138048	0.16453164961294	0.01130126	-0.00903678108663364	0.0627398	-1.86497327998281
ENSG00000064313	TAF2	10.7166666666667	11.0733333333333	5.71333333333333	6.80333333333333	24.21	23.88	41.6666666666667	36.4	-0.212007539846501	0.3235442	0.091586997198017	0.3235442	0.143441828229793	0.006174669	-0.0161488764864757	0.5289794	0.410096865176789
ENSG00000064393	HIPK2	11.29	13.23	2.91	4.48333333333333	13.4533333333333	13.6466666666667	12.0733333333333	12.6833333333333	-0.132651382378399	0.6206072	-0.113572774656513	0.6206072	0.380369306151281	0.3259274	0.142245203862084	0.8939333	-0.107142980746935
ENSG00000064419	TNPO3	7.88333333333333	8.33666666666667	3.46	3.84666666666667	10.8366666666667	9.86333333333333	26.72	24.9566666666667	-0.102389940509311	0.0005708684	-0.0630558407987207	0.0005708684	0.149224612741502	0.8398038	0.0702502668314855	0.3571888	1.79488361051764
ENSG00000064490	RFXANK	10.8333333333333	10.3666666666667	5.92	5.65666666666667	25.2	24.56	20.5633333333333	19.3333333333333	0.12159928789828	0.6088903	0.122435457417103	0.6088903	0.189624967322363	0.459414	-0.0439779455396945	0.04164752	-0.103941159048277
ENSG00000064545	TMEM161A	6.96	6.36	3.85333333333333	3.75	11.4466666666667	11.3466666666667	37.1633333333333	36.1733333333333	-0.175178737383783	7.939808e-08	-0.0382422417378816	7.939808e-08	-0.0354151567174243	0.5578921	0.0679142187300972	0.07792941	-0.0812366219747611
ENSG00000064601	CTSA	28.3533333333333	30.5066666666667	10.8366666666667	11.5966666666667	48.7366666666667	39.6333333333333	113.613333333333	115.94	-0.0627925089547086	0.01509084	-0.218404423244274	0.01509084	0.267019186225231	0.8793304	0.0139838202803801	0.1245776	-0.0186417045103826
ENSG00000064607	SUGP2	11.4433333333333	13.04	7.40333333333333	8.53333333333333	17.1933333333333	16.1966666666667	30.8366666666667	26.6533333333333	-0.146096566562072	0.3212364	0.0632510182452188	0.3212364	0.0216822969934878	0.5471836	0.0509863515013693	0.128248	1.13567120909882
ENSG00000064651	SLC12A2	2.27333333333333	2.09	0.476666666666667	0.606666666666667	3.26666666666667	1.89333333333333	7.93666666666667	7.27333333333333	-0.0572937785525642	0.00459644	-0.213690071647811	0.00459644	-0.0403415360940316	0.2706894	0.0196725239315807	0.553252	0.0962397763881357
ENSG00000064652	SNX24	6.28	5.31	7.22666666666667	8.57333333333333	11.46	13.5166666666667	5.72	2.57666666666667	-0.377610330819544	0.4177497	0.310734485510108	0.4177497	0.151354779165405	0.3554463	-0.0776567346458483	0.008052599	-0.674795638990621
ENSG00000064687	ABCA7	1.58333333333333	1.86666666666667	1.24666666666667	1.18333333333333	2.60333333333333	3.53333333333333	4.22333333333333	4.33	0.208312975437497	0.9708096	0.854577066186738	0.9708096	0.272566478900303	0.3543721	0.461809394704778	0.0004929697	-1.38620274365846
ENSG00000064703	DDX20	5.43666666666667	4.77666666666667	2.54666666666667	2.95333333333333	6.22333333333333	5.39	19.0366666666667	16.1066666666667	-0.287729574035533	0.2866422	-0.3456306660224	0.2866422	0.261311819257728	0.9498347	-0.108244350201382	0.5448103	-1.08296953733394
ENSG00000064726	BTBD1	16.12	16.2333333333333	13.2733333333333	13.0533333333333	46.2566666666667	50.32	20.7133333333333	25.1133333333333	0.288208372476429	0.158007	0.147858038120368	0.158007	-0.0878503176261667	0.09270073	0.0294387382925994	0.2807532	-0.50699407382785
ENSG00000064932	SBNO2	0.843333333333333	0.836666666666667	0.42	0.566666666666667	1.14	0.843333333333333	2.34333333333333	2.50333333333333	0.498144070633783	0.02421807	-0.0466767982071219	0.02421807	0.231253438988223	0.3643246	0.160261400765353	0.9878333	-1.02516392188474
ENSG00000064933	PMS1	8.51333333333333	8.25666666666667	4.86	5.03666666666667	12.6133333333333	8.69666666666667	15.02	14.34	0.151689064885215	0.005212202	0.0350226320735629	0.005212202	0.0530306910388552	0.7573888	-0.0776249800530238	0.9177141	0.527433479880644
ENSG00000064961	HMG20B	10.6933333333333	12.2066666666667	5.89333333333333	6.67333333333333	32.57	31.13	13.4433333333333	12.64	-0.110100553835236	0.04116894	0.0832275221119518	0.04116894	0.255863505155971	0.5481292	0.152542698292501	0.7445883	-1.864631043257
ENSG00000064995	TAF11	6.97	7.10666666666667	5.73666666666667	5.32333333333333	20.1933333333333	20.71	8.58666666666667	8.19666666666667	-0.120636133549531	0.1171862	0.159145919765441	0.1171862	-0.0543687143847311	0.2696692	0.0119865546797087	0.4654967	-3.95420765844961
ENSG00000064999	ANKS1A	2.29333333333333	2.88666666666667	0.696666666666667	0.95	2.75	2.53	10.3666666666667	8.59666666666667	-0.295892560735808	0.1026106	-0.081721732294656	0.1026106	0.365954184070907	0.7121226	0.253043136187734	0.4868865	0.58611528209577
ENSG00000065000	AP3D1	16.3433333333333	18.3233333333333	6.96666666666667	6.62333333333333	21.6066666666667	21.0666666666667	55.1766666666667	72.5333333333333	0.324146073182299	0.01466185	-0.0261767043371934	0.01466185	-0.0571564730274687	0.07238186	0.0812684536662536	0.1763212	-0.606560688284739
ENSG00000065029	ZNF76	7.91	8.52333333333333	5.21666666666667	6.93666666666667	15.79	16.7433333333333	9.83	9.95	0.15690791209865	0.05640259	0.193891283666279	0.05640259	0.336731294092811	0.8713226	0.156934485343829	0.6455884	0.614260875184526
ENSG00000065054	SLC9A3R2	2.19	2.18	1.49333333333333	1.69666666666667	5.84333333333333	9.32666666666667	2.08	2.47333333333333	0.296116377482539	0.09501151	0.63154538624387	0.09501151	0.129147745734072	0.09510385	-0.0240072097237682	0.9232329	0.218716099929588
ENSG00000065057	NTHL1	4.82333333333333	4.66666666666667	2.68	2.37666666666667	18.4333333333333	14.9766666666667	20.6133333333333	22.3166666666667	0.110789967211123	0.4712768	-0.23810156768629	0.4712768	-0.139583487448249	0.8304932	0.0155305336292542	0.01930676	0.746448095947254
ENSG00000065060	UHRF1BP1	3.61333333333333	3.74666666666667	1.54333333333333	1.66	6.46666666666667	6.00333333333333	10.3633333333333	11.1433333333333	0.0164328839846757	0.5458153	-0.103592862638579	0.5458153	0.227657625977502	0.69388	0.100355073952117	0.1518286	-0.948252967547635
ENSG00000065135	GNAI3	2.04333333333333	1.97333333333333	0.843333333333333	0.74	2.31	1.69333333333333	5.37333333333333	5.69	0.0777181264539974	0.4951113	-0.361486870512954	0.4951113	-0.158882986946435	0.2408084	-0.0437341988904594	0.1894274	-0.411070780399275
ENSG00000065150	IPO5	43.2	41.59	29.0133333333333	25.41	58.24	57.72	98.9766666666667	140.87	0.405646279511727	0.425612	-0.241346242902457	0.425612	-0.504233135542243	0.2708436	-0.0802816867590224	0.4412169	0.0123626059593622
ENSG00000065154	OAT	23.9666666666667	22.31	7.48666666666667	8.44333333333333	27.29	21.0933333333333	96.7933333333333	96.56	-0.138503252707049	0.8436255	-0.278048257859365	0.8436255	0.0411434057900797	0.01050609	-0.122176144935255	0.3219565	0.0268593517632849
ENSG00000065183	WDR3	6.25333333333333	5.79666666666667	2.16333333333333	2.10666666666667	6.45	5.81	26.6666666666667	20.9766666666667	-0.361089053853104	0.3306899	-0.0589399779404705	0.3306899	0.0944712304713295	0.03845192	-0.020347463688724	0.1013855	0.736737905659836
ENSG00000065243	PKN2	12.2833333333333	13.1966666666667	5.59666666666667	7.44666666666667	20.8233333333333	16.9933333333333	48.2133333333333	38.8833333333333	-0.166857525547633	0.4076025	-0.00245689147391559	0.4076025	0.178325734007174	0.5056967	0.0134548027399459	0.1130204	-0.856662433809391
ENSG00000065268	WDR18	6.29333333333333	6.16666666666667	2.87666666666667	4.32333333333333	16.9666666666667	12.6666666666667	28.8266666666667	25.5266666666667	-0.156320688043429	0.05910087	-0.165943568778617	0.05910087	0.147244557830031	0.1246854	-0.0172228595221986	0.7379457	-0.318311827369134
ENSG00000065308	TRAM2	1.99666666666667	2.24333333333333	0.993333333333333	1.3	3.32333333333333	2.78333333333333	3.05	3.24	0.0899367631893924	0.09329211	-0.144672026706323	0.09329211	0.514233573227443	0.1466842	0.135263258836769	0.1492164	0.928845975734
ENSG00000065320	NTN1	1.66333333333333	1.79	0.473333333333333	0.416666666666667	2.13666666666667	1.85	6.29	5.38333333333333	-0.139173652328392	0.4095936	0.0141546744143923	0.4095936	-0.105939969744132	0.8937734	0.0556540894357438	0.0002875654	0.119000187934597
ENSG00000065328	MCM10	3.48	2.89333333333333	1.18666666666667	1.47333333333333	3.17333333333333	4.97	11.87	9.06333333333333	-0.311320277350254	0.223302	0.0374836584030778	0.223302	0.202321565303737	0.0607829	0.0140601794667834	0.3105611	-1.30527217975446
ENSG00000065357	DGKA	1.28666666666667	1.09666666666667	1.07	0.89	1.92333333333333	1.54	3.10333333333333	3.71333333333333	0.102108095907352	0.4239332	0.138314483037038	0.4239332	0.0230738261027481	0.3818535	0.231301707811507	0.1507895	-0.704584365621287
ENSG00000065361	ERBB3	1.31	1.8	0.983333333333333	1.29666666666667	3.63666666666667	3.47666666666667	5.88	6.24333333333333	0.0314845072602341	0.03425492	0.0143121499517642	0.03425492	0.102259945628848	0.8424507	0.128674359616154	0.9601712	0.752061936655165
ENSG00000065413	ANKRD44	1.56333333333333	2.28	1.60333333333333	2.17666666666667	3.65	3.33666666666667	9.28333333333333	6.51	-0.359631482853191	0.9767828	-0.0821196908310555	0.9767828	0.318934688188644	0.3113384	0.222318695092312	0.328423	-1.3486280569221
ENSG00000065427	KARS	23.39	21.9733333333333	10.42	11.05	30.8033333333333	30.3433333333333	49.31	57.7966666666667	0.199445813361117	0.1874872	-0.0368404774758018	0.1874872	-0.148701217706556	0.2455065	-0.0878153569653755	0.2231522	0.34267618447757
ENSG00000065457	ADAT1	12.3466666666667	13.09	5.79	6.16333333333333	25.41	21.96	19.49	17.7033333333333	-0.196891975520932	0.6369501	-0.0870878405226199	0.6369501	0.199198409393946	0.3547106	0.10698107170307	0.9555831	-0.167168560366425
ENSG00000065485	PDIA5	5.08666666666667	4.32666666666667	1.15666666666667	1.70666666666667	7.91	5.26666666666667	12.3766666666667	14.6466666666667	0.15166390883816	0.8561992	-0.474737646050477	0.8561992	0.216962655670667	0.6323736	-0.173669986510894	0.210638	1.0207837682436
ENSG00000065491	TBC1D22B	2.82333333333333	2.95666666666667	1.54333333333333	1.74333333333333	4.30666666666667	4.88333333333333	2.96333333333333	3.37666666666667	0.187024227843614	0.2531055	0.352306526055652	0.2531055	0.248034016583485	0.8855297	0.0472873275331196	0.780149	-0.0876589483088643
ENSG00000065518	NDUFB4	47.8433333333333	45.0366666666667	24.9266666666667	27.7033333333333	168.03	170.87	69.44	86.2866666666667	0.258837869432353	0.7036413	0.122925889295871	0.7036413	0.0431360296342458	0.4734407	-0.167623015029424	0.1347972	1.64093474533623
ENSG00000065526	SPEN	3.58666666666667	4.14333333333333	0.976666666666667	1.5	5.29333333333333	4.59666666666667	11.4733333333333	10.8433333333333	-0.194282255762784	0.3478523	0.0863899789254008	0.3478523	0.532655245832252	0.4827903	0.202170049089191	0.3438332	0.609769970723547
ENSG00000065534	MYLK	0.58	0.633333333333333	0.523333333333333	0.453333333333333	1.31666666666667	1.27333333333333	1.62333333333333	1.67666666666667	0.364283652130702	0.004694187	-0.255399350807482	0.004694187	-0.256008235150174	0.978718	0.105799980965794	0.1878886	-1.02385350475346
ENSG00000065548	ZC3H15	16.87	16.1333333333333	4.59	5.60333333333333	18.2333333333333	12.5	28.7	32.5833333333333	0.240894971984582	0.9369749	-0.334673369203648	0.9369749	0.315074584595848	0.8377533	-0.0588354251045153	0.1003589	0.792495173563078
ENSG00000065559	MAP2K4	18.13	16.8533333333333	7.01333333333333	9.21666666666667	14.3033333333333	13.6166666666667	14.1366666666667	13.2733333333333	0.0393062991401614	0.01047528	0.0528999937748775	0.01047528	0.110738640863788	0.406068	0.000972627407985982	0.3114564	0.414959804057548
ENSG00000065600	TMEM206	6.10333333333333	5.57333333333333	4.84	4.91333333333333	19.14	14.0333333333333	26.0333333333333	31.3233333333333	0.197687854134474	0.1406941	-0.450205872979035	0.1406941	-0.134935816060839	0.3245045	-0.0125141026276108	0.2213616	1.05585171052878
ENSG00000065609	SNAP91	10.6133333333333	12.03	4.69	5.65333333333333	17.6233333333333	16.0733333333333	40.63	39.65	-0.0166685041552386	0.08279846	-0.00633627788937829	0.08279846	0.281913668263423	0.2705902	0.017735433051369	0.672158	-0.0707570104303059
ENSG00000065613	SLK	8.63	8.69	1.96	2.22333333333333	8.64666666666667	6.48666666666667	19.5633333333333	19.1533333333333	0.013100654877471	0.00586372	-0.123797011614036	0.00586372	0.0615821843537585	0.8513586	-0.0305628907217557	0.8711143	-0.618464816744432
ENSG00000065615	CYB5R4	7.32	7.08	8.56666666666667	9.35333333333333	13.5033333333333	16.7066666666667	5.39333333333333	8.14666666666667	0.349881615185435	0.1318043	0.397805562033668	0.1318043	0.118591572461602	0.03052226	-0.0511615393629246	0.9721616	0.296248979945102
ENSG00000065621	GSTO2	1.98333333333333	2.08666666666667	1.47	1.7	7.50333333333333	7.07666666666667	3.53333333333333	4.78333333333333	0.119596112483257	0.05091063	0.153978061518242	0.05091063	0.284760995787752	0.2364702	0.184193976059074	0.7489906	-2.33546459568535
ENSG00000065665	SEC61A2	4	4.79666666666667	2.51	3.93666666666667	9.67666666666667	8.63	13.9766666666667	13.4733333333333	-0.110692377060268	0.04175937	-0.145327419044998	0.04175937	0.222389149782606	0.05244177	0.0418397370717338	0.3695789	0.991494845360826
ENSG00000065675	PRKCQ	3.35	3.29333333333333	1.27	1.17666666666667	4.55333333333333	3.43333333333333	11.58	10.1066666666667	-0.218787125778172	0.06110618	-0.260311095263511	0.06110618	-0.174427250260881	0.003857638	-0.00570904611749334	0.4542685	-0.289934126936108
ENSG00000065717	TLE2	6.12666666666667	6.23333333333333	3.45	4.94	4.83666666666667	6.47333333333333	4.47666666666667	7.69	0.938415488702647	0.03917397	0.533269088448465	0.03917397	0.449452619273541	0.127239	0.185690538776724	0.06643611	0.337682151100328
ENSG00000065802	ASB1	11.4633333333333	13.0666666666667	9.97	10.41	44.59	40.1733333333333	31.6166666666667	29.07	-0.267985619079592	0.8919139	0.0417799297034076	0.8919139	0.181845013855731	0.2107446	0.0690378559899525	0.008589446	-0.563446790049927
ENSG00000065809	FAM107B	8.66	8.58	7	9.07666666666667	15.1033333333333	17.7	6.20333333333333	6.35	-0.214843444331657	0.01240196	0.281291298167173	0.01240196	0.113530056183293	0.1877727	-0.0800045988374523	0.3180646	-0.264874551971328
ENSG00000065833	ME1	12.6133333333333	12.2533333333333	5.59333333333333	4.67333333333333	15.7233333333333	10.9666666666667	40.7433333333333	41.84	0.0445832201621332	0.001496381	-0.426773563700754	0.001496381	-0.191064951970818	0.2853356	-0.0359570841314607	0.7220498	-0.158809926560884
ENSG00000065882	TBC1D1	16.6366666666667	14.23	9.98	8.59333333333333	18.0933333333333	20.4833333333333	9.92	18.0033333333333	0.515818065130811	0.03579625	0.468338764849324	0.03579625	-0.169520563265284	0.6090374	-0.0502893177298676	0.6345537	0.469819923234366
ENSG00000065883	CDK13	17.3933333333333	17.6066666666667	4.80333333333333	7.85666666666667	12.7133333333333	12.09	20.4466666666667	19.9333333333333	-0.0511240138958575	0.5365009	-0.0108478095131037	0.5365009	0.480580299842436	0.02918571	0.0728992175416874	0.6035487	-0.298387198673299
ENSG00000065911	MTHFD2	133.483333333333	129.853333333333	121.686666666667	83.78	242.293333333333	286.446666666667	175.593333333333	333.156666666667	0.924209215486279	0.07591931	0.332845693783604	0.07591931	-0.582776668280815	0.5334127	-0.0479204479350503	0.4763599	-0.398265668111944
ENSG00000065923	SLC9A7	2.65666666666667	2.5	1.20333333333333	0.936666666666667	4.35333333333333	4.56333333333333	4.37	5.17	0.336706062991313	0.5653854	-0.101971970784196	0.5653854	-0.257241705002983	0.2845938	0.024665014106259	0.699237	-0.363188295577948
ENSG00000065970	FOXJ2	0.893333333333333	1.01	0.483333333333333	0.51	1.83666666666667	1.60333333333333	2.84	2.65	-0.148579488695415	0.2941654	-0.0246269534590553	0.2941654	0.0535794432783545	0.9387852	0.179300963431259	0.9855759	0.185924300559158
ENSG00000065978	YBX1	102.783333333333	93.26	15.0533333333333	16.5433333333333	44.0966666666667	45.7533333333333	171.666666666667	223.926666666667	0.367292355473504	0.3450097	0.143875335218647	0.3450097	0.151180100550732	0.6021499	-0.136325114244816	0.0005656264	-1.05553867624184
ENSG00000066027	PPP2R5A	9.37333333333333	8.82	4.98	5.21	18.43	17.3166666666667	15.0533333333333	17.85	0.102910218552	0.4329172	-0.0777891731238753	0.4329172	0.0966635699667711	0.0468542	-0.0557040648011782	0.3651591	-0.641134510734068
ENSG00000066032	CTNNA2	3.34666666666667	2.84	1.58333333333333	1.4	5.61666666666667	4.26333333333333	14.19	15.5433333333333	-0.00201568150033804	0.797485	-0.441925538627646	0.797485	-0.0516880420723149	0.5741049	-0.11596811133668	0.847528	-1.76237334155022
ENSG00000066044	ELAVL1	9.51333333333333	8.79666666666667	5.46666666666667	5.85333333333333	28.7533333333333	24.0233333333333	50.33	48.48	-0.108664279148307	0.1894985	-0.211430597749922	0.1894985	0.103167163142174	0.9500175	-0.00803804317855406	0.6888147	0.137691227852006
ENSG00000066084	DIP2B	6.80333333333333	7.31333333333333	2.15666666666667	2.35333333333333	6.54333333333333	6.27	28.67	27.06	-0.128884816208847	0.04199692	-0.0588523639402352	0.04199692	0.183089740096894	0.8033368	0.041593033150618	0.8672068	-1.10092660583225
ENSG00000066117	SMARCD1	11.6266666666667	12.3666666666667	9.23	11.3166666666667	36.0533333333333	36.9966666666667	36.0066666666667	43.3133333333333	0.269066283966874	0.008657819	0.080120336694149	0.008657819	0.164223827906788	0.2915826	0.0708759602197864	0.3292646	-0.184729934063755
ENSG00000066135	KDM4A	7.6	9.14333333333333	3.39666666666667	4.91666666666667	14.54	13.0266666666667	45.8033333333333	38.2166666666667	-0.342091907880374	0.5513382	-0.0422707550148402	0.5513382	0.240562778670944	0.6130024	-0.00580345057469067	0.0258623	-0.1347082626289
ENSG00000066136	NFYC	5.17333333333333	5.33333333333333	4.19	3.51666666666667	8.57666666666667	9.83	17.14	21.97	0.31733991574364	0.003584063	0.108054920547119	0.003584063	-0.0225348471744597	0.2238795	0.128401559510693	0.3259775	-0.373071411245282
ENSG00000066279	ASPM	3.44333333333333	3.41333333333333	1.00333333333333	1.21666666666667	3.19333333333333	2.82666666666667	6.03	5.32666666666667	-0.229202031715639	0.2828472	-0.112061081727765	0.2828472	0.321300383804768	0.3375123	-0.0136497275910363	0.1795458	-0.484004243054956
ENSG00000066322	ELOVL1	22.95	21.6933333333333	10.2933333333333	12.1466666666667	53.1066666666667	44.4133333333333	58.76	68.6533333333333	0.194320840781367	0.4348576	-0.151910293056149	0.4348576	0.157569734868643	0.1034707	-0.0797227925355299	0.3188591	0.321637614515382
ENSG00000066379	ZNRD1	6.21	7.3	8.70333333333333	6.97666666666667	23.69	20.4266666666667	14.9933333333333	20.9333333333333	0.468394332171506	0.04016459	-0.0959682848445746	0.04016459	-0.0718024503095736	0.2232699	0.103892383307635	0.1751129	-0.0481362118518014
ENSG00000066405	CLDN18	1.03333333333333	0.9	0.366666666666667	0.39	1.23	1.07	3.82	3.09	-0.320528526783512	0.2584615	-0.231568230820991	0.2584615	0.191525358989714	0.2973935	-0.184770424225766	0.0003347557	-0.157786248398587
ENSG00000066422	ZBTB11	7.42666666666667	6.92	3.23666666666667	3.62666666666667	7.43666666666667	7.49666666666667	17.9366666666667	15.0466666666667	-0.190848951535205	0.443657	-0.0862847688163733	0.443657	0.235155783394788	0.8485332	-0.0812365966834481	0.7359494	-0.226180170817731
ENSG00000066427	ATXN3	5.13666666666667	4.89	2.37333333333333	2.89	8.95	6.71333333333333	11.89	15.4233333333333	0.115532148703322	0.3349222	-0.274197430530122	0.3349222	-0.0865696767015924	0.6698391	0.07609833282884	0.004380369	-0.851500367474618
ENSG00000066455	GOLGA5	9.21	9.64333333333333	3.14	4.50666666666667	16.3933333333333	12.69	16.2833333333333	18.6466666666667	0.0745609217538545	0.516664	-0.199168560362384	0.516664	0.365312065650108	0.04472208	0.065572114203599	0.2102175	0.0340866929806127
ENSG00000066468	FGFR2	0.786666666666667	0.716666666666667	0.433333333333333	0.446666666666667	1.52333333333333	1.42333333333333	2.23666666666667	1.71666666666667	-0.163250539257666	0.7095435	-0.603210192750489	0.7095435	-0.079596695518569	0.7926398	0.0737676140983052	0.09227325	-0.205722889042448
ENSG00000066557	LRRC40	4.32333333333333	4.40666666666667	1.56333333333333	2.11	4.53	4.1	12.7866666666667	11.95	-0.10930550722261	0.8205596	-0.0313205538447896	0.8205596	0.407994082478972	0.8625587	0.00864080739706807	0.1129666	0.403354115511632
ENSG00000066583	ISOC1	4.92333333333333	5.03666666666667	2.11333333333333	2.72333333333333	11.94	12.58	6.46	7.18	0.0440613115966215	0.01980059	-0.0183223353283992	0.01980059	0.0515359808861273	0.2769601	0.00234379391322737	0.2024112	-0.311657414750199
ENSG00000066629	EML1	5.28333333333333	5.78666666666667	3.17333333333333	4.03666666666667	12.2666666666667	8.7	23.2266666666667	24.0666666666667	0.112971510867181	0.06752706	-0.466472750010134	0.06752706	0.0871973489545965	0.188207	-0.0251737260193075	0.4437587	-0.00581705676105049
ENSG00000066651	TRMT11	7.26	7.67333333333333	4.68	5.59333333333333	10.33	8.10333333333333	12.2633333333333	10.8566666666667	-0.113188706136826	0.04909401	-0.283236731950606	0.04909401	0.257313138834761	0.1470403	0.0749604527795666	0.09998844	0.155997650858904
ENSG00000066654	THUMPD1	8.34	8.95	4.72333333333333	5.66	14.71	12.1933333333333	35.6933333333333	26.1233333333333	-0.248632797880941	0.2641985	-0.257149725322892	0.2641985	0.231184258560821	0.848592	0.0475940841575033	0.01509773	0.618429230829582
ENSG00000066697	MSANTD3	5.42	5.14333333333333	2.63333333333333	3.92333333333333	4.67	4.89	1.89	2.04333333333333	0.221207415054976	0.2108585	0.227040638518799	0.2108585	0.666109280265932	0.8661567	-0.17781095853708	0.9602946	-0.560239641967341
ENSG00000066739	ATG2B	5.49	6.17666666666667	1.83333333333333	1.72333333333333	8.47666666666667	8.04333333333333	25.21	23.0566666666667	-0.188112021780586	0.3369378	-0.120868952398383	0.3369378	0.392755488746997	0.3240949	0.133187868630677	0.02756764	-0.0325332575224277
ENSG00000066777	ARFGEF1	8.58666666666667	8.77	3.77	4.73	11.8133333333333	11.93	23.63	22.65	0.10095874129336	0.01140996	-0.211027634817508	0.01140996	-0.125544470806481	0.4373111	0.0425288059849782	0.5984104	0.850716334414026
ENSG00000066827	ZFAT	3.26	3.44666666666667	1.22	1.76	3.33333333333333	4.09666666666667	7.33666666666667	6.72	-0.18707394114355	0.3972279	0.213285205521778	0.3972279	0.361423467322562	0.9865506	0.0307229111089695	0.1192322	0.321407852064344
ENSG00000066855	MTFR1	16.5733333333333	16.34	8.15666666666667	10.9133333333333	39.1033333333333	36.3966666666667	23.2133333333333	18.9466666666667	-0.107505989701808	0.5387273	-0.105739518660901	0.5387273	0.311673915993083	0.8829201	-0.0268271085891314	0.9843084	-0.773630225774855
ENSG00000066926	FECH	8.75333333333333	9.60666666666667	6.95666666666667	7.81666666666667	25.5733333333333	22.64	19.3866666666667	22.0533333333333	0.259855077023794	0.1096783	-0.240963701347114	0.1096783	0.0176692446211604	0.5170825	0.0295013132168664	0.1859349	-0.921159731048046
ENSG00000066933	MYO9A	6.92666666666667	7.2	3.10333333333333	3.44333333333333	6.83	10.1833333333333	10.5933333333333	10.2433333333333	0.000693840397481438	0.4422483	-0.161305707665711	0.4422483	0.378088308204418	0.08159145	0.0352280970302461	0.806698	-1.90988555425699
ENSG00000067048	DDX3Y	15.2033333333333	14.0066666666667	5.63	5.94333333333333	18.2466666666667	15.3666666666667	57.8433333333333	54.06	-0.146386911384589	0.04938941	-0.223056922869895	0.04938941	0.184144716432591	0.5456516	-0.0165348031359871	0.0001257096	0.48238318613163
ENSG00000067057	PFKP	11.4033333333333	10.9733333333333	2.54666666666667	3.07	10.63	9.99	37.0666666666667	34.1766666666667	-0.0631431984726332	0.3610618	-0.046993270685574	0.3610618	0.0361674913115975	0.2371218	-0.00093221628123441	0.3685626	-1.66906339188884
ENSG00000067064	IDI1	219.863333333333	206.37	80.3066666666667	78.82	332.726666666667	215.086666666667	742.526666666667	747.5	0.0159993955182873	0.524301	-0.539367016339559	0.524301	0.233093648160244	0.003536175	-0.0957673890394286	0.01668069	0.667971019184459
ENSG00000067082	KLF6	5.48666666666667	5.48333333333333	5.71	7.31	13.93	12.85	20.5366666666667	16.9266666666667	-0.138420966760583	0.9127945	-0.177451408600688	0.9127945	0.23957248107533	0.9188691	-0.0585744311230751	0.224743	-0.404248080165613
ENSG00000067113	PLPP1	2.32666666666667	2.13666666666667	1.51	2.24333333333333	6.58666666666667	6.38	6.51	5.72	-0.0662496008271649	0.01412376	-0.280715134000959	0.01412376	0.329260629211195	0.6209359	0.0247719709673984	0.1098864	0.100645373078047
ENSG00000067141	NEO1	24.4733333333333	26.55	6.77	5.96666666666667	33.3433333333333	28.6633333333333	86.1	95.4533333333333	0.0793333335535671	0.1123084	-0.070314383770536	0.1123084	0.0937755511418858	0.4222019	0.0168720250145356	0.04384121	-0.964503612732575
ENSG00000067167	TRAM1	72.0533333333333	69.3766666666667	44.08	44.0866666666667	113.263333333333	102.506666666667	99.8466666666667	130.67	0.380149901624891	0.26152	0.0517306063119793	0.26152	0.0339233413756919	0.2128601	-0.00512049054770891	0.7459891	-0.220461515784968
ENSG00000067177	PHKA1	1.29333333333333	1.3	0.376666666666667	0.5	1.64333333333333	1.21	4.53	4.59	-0.00992576337051077	0.005453109	-0.313803376561563	0.005453109	0.199129685902856	0.9589	0.106714596707244	0.9612193	0.281363592925428
ENSG00000067191	CACNB1	1.66333333333333	2.09	1.23666666666667	1.62333333333333	4.88666666666667	5.94666666666667	3.63333333333333	4.74666666666667	0.570563402676829	0.1278104	0.305397656454605	0.1278104	0.188125184052869	0.4058416	0.271155230505296	0.622669	-0.0838471043748741
ENSG00000067208	EVI5	6.53333333333333	6.95	3.19666666666667	3.36333333333333	9.25333333333333	8.30333333333333	9.02666666666667	12.2266666666667	0.240164125660731	0.1489986	-0.0902091369060125	0.1489986	-0.00995134426500321	0.6337556	0.0600976090133196	0.02315986	0.248542030360253
ENSG00000067221	STOML1	4.88666666666667	5.21666666666667	4.07666666666667	4.09333333333333	13.3933333333333	15.8833333333333	11.3933333333333	13.8033333333333	0.259372010296287	0.1798283	0.325535269925445	0.1798283	0.0480015451013847	0.5192794	0.121899654805608	0.01035068	-1.63694392328539
ENSG00000067225	PKM	74.3566666666667	74.66	24.4	27.14	83.5266666666667	71.4033333333333	327.68	299.653333333333	-0.305072043684062	0.1716457	-0.174361075857371	0.1716457	0.12718345421955	0.02177881	-0.0342006649892301	0.9657277	0.539771109719296
ENSG00000067248	DHX29	4.72	4.17333333333333	1.55	1.95	4.40666666666667	3.72666666666667	11.5166666666667	10.2166666666667	-0.170532935123794	0.6068162	-0.180789820202389	0.6068162	0.209894909532112	0.2880975	-0.0875548176019825	0.4871945	-6.10975274682223
ENSG00000067334	DNTTIP2	13.4766666666667	11.14	6.6	8.45666666666667	20.9333333333333	17.37	42.28	44.36	-0.220382543548092	0.5802982	-0.315091276436084	0.5802982	0.210019562815638	0.7243024	-0.210699034972373	0.9173529	0.261702354178034
ENSG00000067365	METTL22	7.35666666666667	7.49	7.84333333333333	7.11333333333333	20.65	21.2666666666667	10.0266666666667	12.3733333333333	0.3484623283318	0.9904444	0.278539919379974	0.9904444	-0.0520053401928395	0.4036966	0.0300982976260409	0.1819694	1.0258211019467
ENSG00000067369	TP53BP1	24.18	27.6033333333333	5.69	6.5	27.04	27.5266666666667	83.0633333333333	76.81	-0.164646435856669	0.4152544	0.0782226211895765	0.4152544	0.414008503352455	0.9631706	0.099637026172795	0.3967141	-1.46955826104347
ENSG00000067445	TRO	7.39333333333333	8.46666666666667	3.76666666666667	3.49333333333333	7.38666666666667	7.35	19.3566666666667	15.4766666666667	-0.247779019575662	0.02276429	0.160204812435225	0.02276429	0.275871085382282	0.6483094	0.0815696984043521	0.5285224	-1.20324833497201
ENSG00000067533	RRP15	7.40666666666667	7.48333333333333	2.96666666666667	4.17	17.05	13.3733333333333	44.0366666666667	34.0533333333333	0.018715147724385	0.4127707	-0.244502195920302	0.4127707	0.39268847404241	0.4699084	-0.0980991176207082	0.04203194	-0.0278965247133631
ENSG00000067560	RHOA	50.14	49.0333333333333	32.1733333333333	21.6033333333333	141.766666666667	136.596666666667	148.48	170.896666666667	0.25513170294643	0.5571506	0.00882990510417336	0.5571506	-0.575648249912553	0.2759107	-0.0629951563408886	0.2782259	0.272316997988629
ENSG00000067596	DHX8	6.13666666666667	6.79	5.57333333333333	6.05666666666667	10.6766666666667	9.55	34.4366666666667	29.0333333333333	-0.35861555432664	0.9918234	0.0179784854899516	0.9918234	0.349813219979887	0.2463895	0.0745958532434763	0.00272889	-0.658971658155062
ENSG00000067606	PRKCZ	6.89	7.17333333333333	2.74	3.64666666666667	12.8233333333333	13.8933333333333	12.0233333333333	16.7666666666667	0.282024159192146	0.2840025	0.252698953836625	0.2840025	0.296919461851775	0.3056732	0.0529925644622127	0.02493081	-0.0303143855625621
ENSG00000067646	ZFY	7.22	6.95666666666667	2.91	3.43666666666667	8.45	7.75666666666667	13.4233333333333	10.5066666666667	-0.0888132646680235	0.3870106	-0.219194388288991	0.3870106	0.272870096450362	0.1227477	-0.0991178580228649	0.03181311	-1.01810944600431
ENSG00000067704	IARS2	20.39	19.0866666666667	6.84666666666667	6.12666666666667	28.2366666666667	17.1466666666667	54.0166666666667	61.77	0.167822473515	0.1821401	-0.602915420436376	0.1821401	-0.188412890016908	0.8535154	-0.106369198101794	0.09120145	-0.56184238810221
ENSG00000067798	NAV3	0.326666666666667	0.31	0.1	0.236666666666667	0.713333333333333	0.59	0.96	0.51	-0.429081634640905	0.7569198	-0.260579127026948	0.7569198	0.43508650829647	0.4083174	-0.237527528260354	0.658027	0.373770084231429
ENSG00000067829	IDH3G	7.92666666666667	8.96666666666667	3.45333333333333	3.27333333333333	13.1966666666667	11.4633333333333	33.7666666666667	33.0133333333333	-0.0892941970714407	0.0233374	-0.201799594464911	0.0233374	-0.142468344474277	0.7297244	-0.00981717012194405	0.002506338	-1.03288725589339
ENSG00000067836	ROGDI	5.65666666666667	6.22333333333333	3.14333333333333	4.99333333333333	13.2233333333333	15.0033333333333	5.66333333333333	4.40333333333333	-0.210013936970885	0.3499302	0.189091981761575	0.3499302	0.548760295739772	0.1931526	0.21881713944816	0.1170153	-0.333970400894771
ENSG00000067840	PDZD4	2.39333333333333	2.62333333333333	0.966666666666667	1	2.38333333333333	3.14	1.83333333333333	2.22	0.179978253868522	0.01752681	0.325051498619803	0.01752681	0.0843899696086088	0.2787514	0.0489630535632868	0.6166337	0.692649793889554
ENSG00000067900	ROCK1	11.4466666666667	11.78	2.27666666666667	3.17333333333333	11.1933333333333	10.5066666666667	20.2066666666667	20.82	-0.0971618784686745	0.01482952	-0.0870743449846607	0.01482952	0.110901294097887	0.1951777	-0.0669107960843833	0.06628621	1.14289074480872
ENSG00000067955	CBFB	19.7233333333333	18.4533333333333	8.60666666666667	10.09	51.8166666666667	55.0333333333333	26.4	22.7333333333333	-0.041601288157719	0.03573559	0.109047642266824	0.03573559	0.256170082778977	0.5143846	0.000390273292755872	0.002643234	0.792223205144771
ENSG00000067992	PDK3	3	3.55333333333333	1.82333333333333	1.99666666666667	11.56	8.21666666666667	9.18666666666667	10.54	0.202507288158412	0.944823	-0.379989534311541	0.944823	0.0225137956803554	0.394739	0.145254914756616	0.0003193162	-1.59175990146194
ENSG00000068001	HYAL2	4.50333333333333	4.76666666666667	4.92	4.43333333333333	16.4166666666667	19.04	7.13333333333333	8.46	0.353469288565351	0.1341489	0.312200648155611	0.1341489	-0.146112454765997	0.437095	0.0202516741551131	0.01622679	-0.457625948930296
ENSG00000068024	HDAC4	7.97	12.01	5.31666666666667	8.32333333333333	29.3033333333333	32.38	91.1833333333333	75.8033333333333	-0.297172377731983	0.1901724	0.133676866578465	0.1901724	0.351125869953512	0.6471906	0.186768521145799	0.003767463	-0.0202710012422864
ENSG00000068028	RASSF1	3.07333333333333	2.71666666666667	1.58333333333333	1.73666666666667	6.33666666666667	5.96	7.2	6.71666666666667	-0.0910925620987997	0.03190872	-0.0685377990677241	0.03190872	0.157541631410053	0.08362099	-0.105841527813006	0.0306777	-0.136630036630037
ENSG00000068078	FGFR3	14.6566666666667	15.92	6.83	6.88666666666667	27.3866666666667	40.2666666666667	24.6533333333333	32.59	0.351515266720583	0.9710167	0.479148430757556	0.9710167	-0.028664688988516	0.4438875	0.104968290141985	0.1178831	-0.169449066127839
ENSG00000068097	HEATR6	3.62	3.68333333333333	4.52666666666667	4.15333333333333	6.64	5.69	17.34	13.2966666666667	-0.12584352074125	0.3370302	-0.0970938800991554	0.3370302	-0.0664522615471759	0.05307252	0.0939841489353679	6.180866e-05	-0.109901146503835
ENSG00000068120	COASY	8.62	10.2966666666667	4.08	5.84666666666667	20.6866666666667	21.74	35.3833333333333	32.8466666666667	-0.109944135476435	0.04626199	0.012506098895587	0.04626199	0.231506984771223	0.343017	0.113471442275521	0.8280056	0.106513546069253
ENSG00000068137	PLEKHH3	5.62333333333333	6.07666666666667	2.33333333333333	3.32666666666667	10.7266666666667	9.71333333333333	7.95666666666667	10.3066666666667	0.402028453219587	0.01030791	0.0666331310310566	0.01030791	0.131114505503661	0.7228859	0.146846659458213	0.4302289	-0.428326602275262
ENSG00000068305	MEF2A	16.3633333333333	15.93	9.94666666666667	11.1466666666667	27.5066666666667	26.7	30.1933333333333	33.81	0.127256863913926	0.1228408	-0.151087940430901	0.1228408	0.199654218662755	0.06715935	-0.0128673313037382	0.8999433	-0.174341153391504
ENSG00000068308	OTUD5	6.84333333333333	7.14	2.09666666666667	2.61666666666667	13.8366666666667	11.2433333333333	27.34	27.0133333333333	-0.0943086260843602	0.1490288	-0.195467141678024	0.1490288	0.210058706472372	0.1061784	-0.00113057024791452	0.6570633	-0.345952500339013
ENSG00000068323	TFE3	3.86666666666667	4.21	1.71666666666667	2.20333333333333	8.88333333333333	9.49666666666667	7.42	8.12666666666667	0.15515063814195	0.1621687	0.0880888106711941	0.1621687	0.5180412081326	0.3223315	0.0356522340866894	0.07686491	0.818637608193386
ENSG00000068354	TBC1D25	2.87	3.09	2.71333333333333	3.05333333333333	8.12	7.79333333333333	6.96	5.29666666666667	-0.106564813374987	0.1910914	-0.0423688202477379	0.1910914	0.300978737385731	0.7462188	0.242695221152465	0.8119945	-0.108019995653118
ENSG00000068366	ACSL4	32.3733333333333	32.5466666666667	12.51	12.12	53.31	40.3766666666667	186.893333333333	182.826666666667	-0.032500113696651	0.1345285	-0.365313314091401	0.1345285	-0.184415606655305	0.0583763	-0.0931003481060273	0.7735842	-1.15195988273728
ENSG00000068383	INPP5A	2.44333333333333	2.89	2.52333333333333	2.60333333333333	7.16666666666667	9.55666666666667	3.93666666666667	4.65666666666667	0.0481518995055179	0.5507654	0.394454146159712	0.5507654	0.0382968908086285	0.1693073	-0.00525113668983845	0.8032838	0.382125365271433
ENSG00000068394	GPKOW	4.55	4.34666666666667	1.04	1.11333333333333	4.6	3.99666666666667	24.5733333333333	19.3833333333333	-0.312919421792109	0.001703101	-0.151028812710875	0.001703101	0.117943825521102	0.4484025	-0.0650370282541912	0.626668	-1.35268536890704
ENSG00000068400	GRIPAP1	6.09333333333333	5.53666666666667	1.65	2.5	5.46666666666667	6.19	22.31	17.2	-0.244340956791671	0.5726884	-0.140487639581752	0.5726884	0.54723145658882	0.02197494	-0.00568635336184542	0.007464686	0.223137777058922
ENSG00000068438	FTSJ1	7.82	6.88333333333333	5.36333333333333	5.05666666666667	23.13	20.26	27.9733333333333	29.49	0.249951745726578	0.9940159	-0.155664980545431	0.9940159	-0.0575947954643343	0.8118965	-0.111945638960544	0.2961086	-0.227379716848954
ENSG00000068489	PRR11	3.49666666666667	3.06666666666667	4.24666666666667	3.88	5.27333333333333	6.18	5.28333333333333	6.58333333333333	0.222571899484234	0.0005627174	0.306838755646285	0.0005627174	-0.0496550707300303	0.1541664	-0.0883411908964238	0.3105467	0.631750457701739
ENSG00000068615	REEP1	9.46666666666667	9.44666666666667	9.78666666666667	8.28333333333333	22.24	27.6	11.1466666666667	13.2	0.190704925892096	0.8269208	0.246274580401881	0.8269208	-0.185823353951604	0.05731711	-0.0321058166629822	0.09556414	-1.14695275874504
ENSG00000068650	ATP11A	4.83666666666667	5.64	2.55333333333333	3.11	13.6266666666667	13.5766666666667	22.6033333333333	19.6933333333333	-0.101703521422952	0.04187918	-0.129431220390454	0.04187918	0.259693755103481	0.858814	0.117709621005529	0.2825004	-0.374346671236398
ENSG00000068654	POLR1A	3.45	3.59333333333333	0.986666666666667	1.05333333333333	3.77333333333333	4.88	13.8233333333333	11.8033333333333	-0.318171468761465	2.99611e-08	0.280864235638903	2.99611e-08	0.362287514176678	0.6714654	0.0648652417493709	0.5542148	-0.113469058817312
ENSG00000068697	LAPTM4A	16.1433333333333	15.25	3.86	3.66666666666667	20.1133333333333	13.3633333333333	43.03	45.9766666666667	0.098806187166204	0.003235306	-0.482366983552062	0.003235306	-0.0501775742435004	0.3203246	-0.190171054281236	0.7945226	-1.42651526271077
ENSG00000068724	TTC7A	2.1	2.38333333333333	1.06333333333333	1.02666666666667	2.73	2.70333333333333	4.6	5.29	0.094746334650786	0.3840328	0.127505127725636	0.3840328	0.0319532799104758	0.3337465	0.214783283820562	0.002035374	-1.45938394059138
ENSG00000068745	IP6K2	23.9466666666667	25.6966666666667	14.73	17.2133333333333	39.2366666666667	44.8133333333333	41.83	37.8233333333333	-0.181975438511372	6.026928e-05	0.280778645342528	6.026928e-05	0.167943129701324	0.3946256	0.109840960575753	0.8477389	-0.0611633547508621
ENSG00000068784	SRBD1	9.30333333333333	9.27666666666667	4.25666666666667	4.12666666666667	6.95	6.8	17.64	16.7	-0.0845669038015764	0.3783296	-0.215603482368628	0.3783296	0.165052753629052	0.5407789	-0.106517758388975	0.001526781	1.26773896617763
ENSG00000068796	KIF2A	13.9133333333333	14.1266666666667	6.90666666666667	7.2	22.6966666666667	18.4966666666667	37.2166666666667	43.84	0.243903378492126	0.1136162	-0.196270783493168	0.1136162	-0.0090894877381773	0.4135749	0.0211076661153067	0.001084551	0.0169974637719292
ENSG00000068878	PSME4	9.88333333333333	10.61	3.44333333333333	4.44666666666667	14.9	14.4366666666667	27.37	26.3966666666667	-0.106604623719511	0.08709354	-0.0643527825306229	0.08709354	0.0218372060232799	0.1221755	0.141692807181199	0.6299927	0.0969820279750135
ENSG00000068885	IFT80	9.29666666666667	8.98333333333333	4.72333333333333	5.09333333333333	11.8233333333333	11.6966666666667	12.3233333333333	10.07	-0.136155714747352	0.7973597	0.0169702730153327	0.7973597	0.139391005521623	0.2867939	-0.128037452077418	0.7287005	0.329330519280252
ENSG00000068903	SIRT2	10.6766666666667	11.22	7.7	9.85666666666667	33.4233333333333	29.6133333333333	18.7466666666667	21.33	0.0123781870498041	0.2226096	-0.0108366136459912	0.2226096	0.329526803915547	0.4391854	-0.033264850205132	0.1282001	-0.258669712906959
ENSG00000068912	ERLEC1	20.5666666666667	19.5833333333333	20.2033333333333	25.2733333333333	45.46	49.8733333333333	22.34	30.7166666666667	0.369294073652841	0.8317551	0.0705553881476746	0.8317551	0.111033260469079	0.003670753	-0.0824789177274923	0.3287571	0.563807561967995
ENSG00000068971	PPP2R5B	5.16	6.42	3.43666666666667	4.05666666666667	13.7833333333333	19.1733333333333	11.99	12.2	0.196952594971975	0.4066105	0.461484074703773	0.4066105	0.277474372377808	0.3209574	0.218004794320773	0.3503448	-0.26599374422003
ENSG00000069020	MAST4	4.11333333333333	5.31666666666667	2.33	3.03333333333333	7.26333333333333	7.89666666666667	11.8833333333333	10.7266666666667	-0.112890628954627	0.6995649	0.0410270841354148	0.6995649	0.647715592823728	0.1548127	0.211026220780004	0.06119537	-0.145834625643571
ENSG00000069188	SDK2	0.593333333333333	0.91	0.186666666666667	0.0733333333333333	0.6	0.62	1.29666666666667	2.63666666666667	0.485989981138209	0.002060322	-0.170609819538496	0.002060322	0.0472534892115715	0.5057382	0.328254459056653	0.7209746	0.974939424247209
ENSG00000069248	NUP133	4.16333333333333	4.14	3.06333333333333	4.07666666666667	9.42333333333333	8.65	21.4833333333333	16.4833333333333	-0.168687873820655	0.496887	-0.236335555219688	0.496887	0.0126967142800138	0.4097382	-0.182889413224429	0.5843265	-0.564038588007259
ENSG00000069275	NUCKS1	86.2266666666667	81.76	16.6	16.2866666666667	78.7333333333333	67.6333333333333	98.2966666666667	118.47	0.229656625890867	1.711823e-06	-0.253597961573254	1.711823e-06	-0.10190069529091	0.1947496	-0.0677844889136097	0.01868408	-0.811174682196176
ENSG00000069329	VPS35	32.2333333333333	29.6466666666667	10.4133333333333	15.1	42.21	34.64	134.063333333333	120.746666666667	-0.11431535172461	0.1631123	-0.462754494475113	0.1631123	0.141518460829105	0.7674793	-0.0588161863174239	0.2509331	0.518481050523237
ENSG00000069345	DNAJA2	17.46	14.7233333333333	4.89333333333333	3.86333333333333	11.6	9.10333333333333	42.0866666666667	45.47	0.142722522893042	0.9860055	-0.23092278559958	0.9860055	-0.255795932507504	0.7028549	-0.207028225606466	0.1530957	0.00141369952267789
ENSG00000069424	KCNAB2	0.473333333333333	0.726666666666667	0.553333333333333	0.41	1.42	1.25666666666667	1.88	1.45	-0.516554563963721	0.8284153	0.200014343798538	0.8284153	0.528048333003581	0.1045655	-0.211702222867529	0.5161753	-0.347442632065281
ENSG00000069493	CLEC2D	0.626666666666667	0.786666666666667	0.53	0.646666666666667	1.72666666666667	1.33333333333333	1.05	1.25	-0.137059326319871	0.1501261	-0.0605375402838972	0.1501261	0.159913650752738	0.3672876	0.558651246359085	0.01558658	-0.424653245974778
ENSG00000069509	FUNDC1	3.70333333333333	3.53666666666667	1.67666666666667	1.80333333333333	9.97333333333333	8.34666666666667	3.49333333333333	3.19	-0.13676071752212	0.3189724	-0.162897450930992	0.3189724	0.0173722647566228	0.4024622	-0.0277842890667519	0.0002680087	-0.144727703826731
ENSG00000069667	RORA	4.23333333333333	3.97333333333333	3.61333333333333	3.86666666666667	7.08333333333333	6.79	5.44	4.51333333333333	0.111557213579587	0.2489172	0.112401809877219	0.2489172	0.177259355724265	0.9277862	-0.0450210612274002	0.1827524	-0.400978871874394
ENSG00000069702	TGFBR3	2.52333333333333	2.97	2.07666666666667	1.96333333333333	5.97	4.61	11.4866666666667	11.7	-0.00154716694017321	0.8991229	-0.23573395394058	0.8991229	-0.122894968304434	0.7985809	0.00865619317405564	0.4623898	-1.49783684082871
ENSG00000069849	ATP1B3	21.23	22.92	11.2566666666667	8.81666666666667	51.2766666666667	30.8333333333333	72.7	69.5633333333333	0.101602154124735	0.6702515	-0.509180810882755	0.6702515	-0.123010886314815	0.2911048	-0.0234893372494787	0.3966003	0.504671187244417
ENSG00000069869	NEDD4	2.20666666666667	2.36666666666667	0.763333333333333	1.14666666666667	2.73	2.39666666666667	3.22	3.84	-0.351421764946584	0.1149317	-0.274539507882936	0.1149317	0.561578308138428	0.01791524	0.139253671583628	2.29495e-05	-0.710171753714305
ENSG00000069943	PIGB	2.33666666666667	2.18	1.47666666666667	2.02	4.35	4.10333333333333	2.96333333333333	5.48333333333333	0.219291605200178	0.7995397	-0.00592969180069502	0.7995397	0.314851341866265	0.2588151	-0.0369983219828032	0.3079095	-0.722630060102848
ENSG00000069956	MAPK6	18.9666666666667	20.04	22.61	23.65	43.8666666666667	46.46	27.2766666666667	29.05	-0.0822670624873298	0.616588	0.0516351364010141	0.616588	0.0574059184234859	0.4426682	-0.0110158549370878	0.2763617	1.19402544213466
ENSG00000069966	GNB5	7.91	8.45666666666667	5.92666666666667	6.71666666666667	15.8833333333333	17.9833333333333	13.97	14.7533333333333	0.00131300793447142	0.1351982	0.212032786165858	0.1351982	0.154008329088965	0.05740346	0.0196945399335764	0.450686	-2.18102163970911
ENSG00000069974	RAB27A	3.27666666666667	2.94666666666667	2.53333333333333	2.82333333333333	9.23333333333333	8.78666666666667	7.75	7.45666666666667	0.222647721376076	0.02198238	-0.0849786823983703	0.02198238	-0.0158304273522694	0.6363409	0.0463410371006105	0.09527515	-0.810204435204437
ENSG00000069998	HDHD5	4.94333333333333	5.75333333333333	4.00666666666667	4.04666666666667	13.2266666666667	16.3666666666667	9.16	8.2	-0.122315387591168	0.08961685	0.261109577103253	0.08961685	0.104478092440857	0.4799751	0.237254113654285	0.103316	-0.464220517613692
ENSG00000070010	UFD1	16.57	15.2266666666667	9.14333333333333	9.77666666666667	22.08	19.7866666666667	40.0666666666667	45.9066666666667	0.15451408874847	0.08239365	0.0721598005973778	0.08239365	0.119246505998814	0.5088096	-0.057387825738048	0.9536092	-0.0944188119990521
ENSG00000070018	LRP6	9.98666666666667	9.87	4.10333333333333	4.11333333333333	17.9966666666667	17.4866666666667	33.19	30.4766666666667	0.0389560618273332	0.4269314	-0.0645970407554577	0.4269314	0.181779462480543	0.3614651	0.0475184144500407	0.5422541	0.318714176855745
ENSG00000070019	GUCY2C	2.28666666666667	2.19333333333333	0.786666666666667	0.903333333333333	3.04333333333333	3.54666666666667	10.5166666666667	9.14	-0.287497962812385	0.07658564	0.143086872369539	0.07658564	0.27406340312585	0.8987462	-0.154466733279039	0.1482176	-0.464488636363637
ENSG00000070031	SCT	17.7466666666667	17.27	19.92	24.8366666666667	62.8233333333333	71.2966666666667	21.09	27.2	0.188569306912174	0.3111857	0.270156828067297	0.3111857	0.238432934940576	0.7119649	-0.0864546536333499	0.01570905	0.0288708359839762
ENSG00000070047	PHRF1	3.45	3.25666666666667	0.446666666666667	0.753333333333333	2.21666666666667	2.09	14.1966666666667	11.5666666666667	-0.327765193052481	0.08842059	0.021063435498121	0.08842059	0.449090186506262	0.9370216	-0.0389791778992992	0.7976785	-1.84220097870404
ENSG00000070061	ELP1	8.2	8.75333333333333	2.04333333333333	2.34333333333333	8.28666666666667	8.24666666666667	30.3	25.8433333333333	-0.256650560155148	0.7009524	0.130918084447486	0.7009524	0.027302494525153	0.1255184	0.0111315068725899	0.6821355	-0.0467537022014675
ENSG00000070081	NUCB2	66.5266666666667	62.2233333333333	21.74	28.8633333333333	75.3566666666667	66.4166666666667	155.94	182.18	0.223772452126236	0.7168291	-0.174440237846681	0.7168291	0.16204229738079	0.9562109	-0.125116896301507	0.8910378	-1.4059857841093
ENSG00000070087	PFN2	78.6666666666667	77.6933333333333	45.1433333333333	46.4266666666667	203.34	196.203333333333	71.98	75.82	0.0110272601082997	0.01008405	0.00642545817564333	0.01008405	-0.0620561343434858	0.07371894	-0.00625067233585241	0.0687208	1.34010159833294
ENSG00000070159	PTPN3	9.05666666666667	10.2166666666667	4.02666666666667	4.81666666666667	13.4333333333333	11.5566666666667	14.0466666666667	15.8933333333333	0.151837201987826	0.08106554	-0.118466894923589	0.08106554	0.212521189391703	0.0419389	0.138303952090435	0.03331602	0.947117436854366
ENSG00000070182	SPTB	2.93666666666667	3.26333333333333	0.533333333333333	0.51	3.71666666666667	3.42666666666667	6.91333333333333	7	-0.171150565009629	0.06695475	0.00472384061234443	0.06695475	0.304074405297802	0.6189031	0.21211437435897	0.5237012	-0.0852169777815224
ENSG00000070214	SLC44A1	8.29666666666667	8.46333333333333	5.03	4.82666666666667	25.96	21.1	17.9233333333333	22.44	0.299635849220109	0.1175827	-0.156099300651891	0.1175827	-0.225936297626532	0.4001191	0.022203687686007	0.1692584	1.91117621939023
ENSG00000070269	TMEM260	4.91333333333333	5.13333333333333	4.07	4.28666666666667	10.8633333333333	9.23	10.54	11.0733333333333	0.00466209608770018	0.3070344	-0.126156322821872	0.3070344	0.127824602663715	0.4450319	-0.0282545980738602	0.01304014	-0.672482482729162
ENSG00000070366	SMG6	2.27	2.60333333333333	0.86	1.27333333333333	3.16333333333333	2.51	10.6566666666667	9.44	-0.1134365716925	0.7965339	-0.050564620423061	0.7965339	0.187961942189002	0.7255037	0.117586450161651	0.9454601	-0.392213325191856
ENSG00000070367	EXOC5	20.3433333333333	18.9766666666667	11.79	13.8466666666667	38.73	36.2	32.4266666666667	39.7533333333333	0.318484514116557	0.6303385	-0.127717349821522	0.6303385	0.13145129240177	0.9120611	-0.0403182330216616	0.4396833	-1.45538862224345
ENSG00000070371	CLTCL1	2.36666666666667	2.67333333333333	0.67	1.08666666666667	2.97666666666667	3.15666666666667	6.35	5.48	-0.334438365397254	0.1336117	0.0864490073005992	0.1336117	0.10635429853169	0.03169551	0.0762819574929781	0.2871206	-0.168542344708214
ENSG00000070413	DGCR2	6.01666666666667	6.38333333333333	2.43333333333333	3.03333333333333	24.3266666666667	24.7366666666667	36.3233333333333	34.9966666666667	-0.194957317759412	0.8410438	0.0399096217047745	0.8410438	0.399068357623676	0.1725921	0.1119489709019	0.3512916	1.23262304432855
ENSG00000070423	RNF126	4.58333333333333	4.88333333333333	3.89333333333333	4.13333333333333	9.54666666666667	13.9966666666667	2.86666666666667	5.06	0.354532312778699	0.1482639	0.686921321395033	0.1482639	0.226351297053507	0.1349744	-0.0368610966602541	0.3519356	-0.230613558164579
ENSG00000070444	MNT	1.96333333333333	2.17666666666667	0.793333333333333	1.40666666666667	3.85333333333333	3.41333333333333	8.85333333333333	5.92666666666667	-0.26292978833122	0.6484087	0.189709242280231	0.6484087	0.601262860130515	0.996616	0.0459434448075102	0.4234841	-0.0393797479080491
ENSG00000070476	ZXDC	8.32	9.25	3.86666666666667	4.28333333333333	21.8733333333333	16.7366666666667	33.5133333333333	37.3466666666667	0.134749306624375	0.008238805	-0.275947836667878	0.008238805	0.183416886551359	0.4617714	0.134988668780578	0.227679	0.648860857818305
ENSG00000070495	JMJD6	11.8333333333333	11.6533333333333	5.89666666666667	5.08666666666667	18.2533333333333	15.3533333333333	43.1233333333333	39.68	-0.157684337014797	0.02427812	-0.169077200792899	0.02427812	0.0869384107097888	0.4537471	-0.0660679493087164	0.9139452	0.140782095518037
ENSG00000070501	POLB	11.8866666666667	12.1866666666667	8.35666666666667	11.24	17.8066666666667	17.62	17.0866666666667	17.0033333333333	0.0814698484717207	0.1123519	0.0780969682530293	0.1123519	0.436787618896628	0.1032916	-0.121570603440185	0.4191968	-1.14797111802085
ENSG00000070540	WIPI1	17.2466666666667	17.4333333333333	12.7166666666667	15.3466666666667	34.68	36.2133333333333	14.3266666666667	18.88	0.501285258343961	0.0436879	0.248121866157974	0.0436879	0.274548286132248	0.1665113	-0.0373242472814246	0.7607071	2.55956512627341
ENSG00000070601	FRMPD1	0.426666666666667	0.586666666666667	0.266666666666667	0.386666666666667	0.843333333333333	1.36666666666667	1.29666666666667	1.30333333333333	-0.108118951993362	0.6846446	0.135852578807908	0.6846446	0.274735821244283	0.9401658	0.402248453247351	0.4621776	-0.169928841429758
ENSG00000070610	GBA2	19.3633333333333	22.49	11.1066666666667	11.45	21.0466666666667	26.9033333333333	29.1	31.99	-0.00237372561363358	0.5880642	0.505378141579986	0.5880642	0.058457421143955	0.2067503	0.174322223323424	0.2216242	-0.352699089237539
ENSG00000070614	NDST1	4.34666666666667	4.81	4.71333333333333	6.71333333333333	26.89	24.5333333333333	15.21	13.1933333333333	-0.478238647537017	9.506534e-05	0.0735274793623155	9.506534e-05	0.448398246467814	0.7399866	0.0880744868426362	0.02419301	0.526603272888102
ENSG00000070669	ASNS	82.68	80.7566666666667	30.98	28.31	81.1066666666667	65.62	259.256666666667	263.05	-0.050321987074343	0.7754084	0.0463088049911757	0.7754084	0.358449987142634	0.2373875	-0.084666175795391	0.5135032	0.16195684040126
ENSG00000070718	AP3M2	4.11333333333333	4.67666666666667	2.17666666666667	3.10666666666667	6.09666666666667	5.78	16.31	13.12	-0.267597945861932	0.7150816	-0.03400928365489	0.7150816	0.17888586158065	0.6567469	0.0711710031182164	0.8158692	-0.341089577441989
ENSG00000070756	PABPC1	114.97	136.956666666667	230.676666666667	151.81	106.236666666667	101.61	179.763333333333	422.62	1.19710768172685	0.7499935	0.05258748279853	0.7499935	-0.56193213013035	0.2092591	0.174105939345072	0.007475036	-1.10337066272124
ENSG00000070759	TESK2	1.51	1.81	1.09	1.18666666666667	1.84666666666667	3.18333333333333	1.38666666666667	2.40666666666667	0.748257299987748	0.975934	0.42446495254688	0.975934	-0.0604764287671182	0.2976569	0.122670567780025	0.325894	0.220230701934396
ENSG00000070761	CFAP20	14.3033333333333	12.6466666666667	12.23	11.5933333333333	50.2033333333333	39.78	54.2566666666667	51.5033333333333	-0.110444028126962	0.1352923	-0.311590358073986	0.1352923	0.271390273544985	0.4343326	-0.0757699558047875	0.2784823	-0.0664647891995775
ENSG00000070770	CSNK2A2	11.52	11.7266666666667	18.5633333333333	11.9333333333333	34.5766666666667	39.2333333333333	25.9	44.74	0.728596684545738	0.4547683	0.191839825023987	0.4547683	-0.462113291982452	0.2716359	-0.0353716269721192	0.0528211	-1.67839663540721
ENSG00000070778	PTPN21	3.72	4.36333333333333	2.85	2.74666666666667	8.64666666666667	8.13333333333333	6.91333333333333	7.18333333333333	-0.109290229547543	0.26376	0.138149430700509	0.26376	0.0356813069838422	0.1270447	0.110625408635488	0.5076089	1.32260229408594
ENSG00000070785	EIF2B3	6.42666666666667	5.98	2.14666666666667	2.55666666666667	9.53	7.57666666666667	24.6833333333333	21.9133333333333	-0.181510271238879	0.3239748	-0.274447286948078	0.3239748	0.105926616878863	0.4321183	-0.142204406457775	0.01554732	-0.679904770039601
ENSG00000070814	TCOF1	5.57333333333333	6.41	1.17	1.88666666666667	5.77	5.19333333333333	26.62	22.73	-0.237915438967055	0.921802	-0.116635430884043	0.921802	0.247782916436584	0.920479	-0.00215647867075575	0.4251125	1.04816321475385
ENSG00000070831	CDC42	40.79	40.6033333333333	16.7733333333333	13.6233333333333	90.98	66.19	179.243333333333	195.953333333333	0.026882201474403	0.002861458	-0.328311314358234	0.002861458	-0.209806071265337	0.5049266	-0.0233599034611647	6.416011e-05	2.4738398544131
ENSG00000070882	OSBPL3	0.483333333333333	0.28	0.423333333333333	0.176666666666667	0.45	0.46	1.03333333333333	0.933333333333333	-0.0843398928951922	0.02331248	-0.573887241904693	0.02331248	-0.583425280611586	0.06679002	0.0504229465399129	0.7537162	0.708071908292327
ENSG00000070886	EPHA8	2.77333333333333	2.55666666666667	2.02	1.78666666666667	5.95333333333333	7.88333333333333	3.11	3.62333333333333	0.263710514561763	0.04182148	0.492349120340734	0.04182148	-0.226437976764426	0.1704693	-0.174769122441591	0.1614945	0.025868056427224
ENSG00000070950	RAD18	5.71666666666667	5.92	2.33	2.45333333333333	6.99333333333333	5.22333333333333	12.6466666666667	13.75	0.0261267103340428	0.2237879	-0.105051222109049	0.2237879	0.131065064429031	0.5993864	0.165275964601209	0.9881358	-0.498369223691668
ENSG00000070961	ATP2B1	41.4666666666667	40.2233333333333	11.7866666666667	13.6633333333333	45.38	40.77	117.463333333333	115.606666666667	-0.081685739572924	0.9829966	-0.127500294766733	0.9829966	0.133728249416344	0.6286672	-0.00760381287360978	0.06253987	-0.233507864118403
ENSG00000071051	NCK2	9.87	10	4.80666666666667	6.01333333333333	7.96	14.46	4.29333333333333	4.44333333333333	0.0751964474484397	0.2065726	0.805826911475647	0.2065726	0.376620862228727	0.791492	0.0250203528792952	0.4172354	1.27217741143684
ENSG00000071054	MAP4K4	12.6533333333333	14.1866666666667	4.9	4.58	17.81	17.94	18.77	25.07	0.403983282997642	0.4584847	0.0840399341062215	0.4584847	-0.273901889464447	0.9792516	-0.00331287353585541	0.9148956	-1.03394865709378
ENSG00000071073	MGAT4A	15.6866666666667	18.0166666666667	15.71	18.34	47.98	41.52	39.47	38.2366666666667	-0.098729558902388	0.2748961	-0.135393676790992	0.2748961	0.141693393490137	0.614593	0.0767893531534449	0.7899036	1.0836710334081
ENSG00000071082	RPL31	337.866666666667	322.026666666667	726.3	391.213333333333	471.97	965.883333333333	259.61	555.646666666667	1.056095089728	0.6751799	1.12320111964576	0.6751799	-0.78151690613559	0.7016036	-0.0766079594557052	0.3040669	-0.201188422465018
ENSG00000071127	WDR1	32.53	35.3733333333333	11.9566666666667	12.7433333333333	52.1266666666667	47.07	130.67	145.693333333333	0.138324509856915	0.005667502	-0.26746069557509	0.005667502	-0.195849069601788	0.5278161	0.0267413274069295	0.002732317	-0.825202758374074
ENSG00000071189	SNX13	6.03666666666667	7.11333333333333	6.6	6.55666666666667	16.7466666666667	19.3166666666667	12.6266666666667	12.7866666666667	0.00394301407114916	0.1191679	-0.0252426029297173	0.1191679	0.25023089686957	0.1761463	0.0809952889963927	0.009540121	0.704034444637309
ENSG00000071205	ARHGAP10	1.9	1.58666666666667	0.65	0.88	1.26333333333333	1.59333333333333	3.17666666666667	2.95	-0.0363335280283765	0.7605284	0.0299838643278103	0.7605284	0.215162021935532	0.2418693	-0.264913410089013	0.5790913	0.894477640690191
ENSG00000071242	RPS6KA2	5.05333333333333	5.52	2.56666666666667	3.64666666666667	6.06	7.87	4.00333333333333	4.01666666666667	-0.217658264060626	0.5144336	0.362305821591975	0.5144336	0.370309380006002	0.06329549	-0.00275748481104277	0.4034398	-1.03155454695638
ENSG00000071243	ING3	7.82	7.44333333333333	3.09666666666667	2.91333333333333	9.34333333333333	7.33	11.3033333333333	9.78333333333333	-0.150019705343263	0.3870145	-0.277159875142085	0.3870145	-0.19621577174987	0.57878	-0.0591313024519868	0.5372766	-0.817999082907553
ENSG00000071246	VASH1	1.49666666666667	1.88666666666667	1.24	1.58	5.50333333333333	6.39333333333333	3.63666666666667	3.04666666666667	-0.239878564213038	0.0009242834	0.27480941569474	0.0009242834	0.385498347591429	0.9029374	0.112888498579204	0.1509553	-0.259014359728089
ENSG00000071282	LMCD1	1.47666666666667	1.39333333333333	0.89	1.21	2.89666666666667	2.5	5.96666666666667	6.17	-0.0369683025814158	0.06669183	-0.192521632921839	0.06669183	0.112464353090544	0.008866932	0.184890119720532	0.7601746	-0.597509599463107
ENSG00000071462	BUD23	14.6566666666667	13.69	6.57666666666667	8.45	40.26	33.47	37.8766666666667	38.6033333333333	-0.0569437099567667	0.6147666	-0.139257763205692	0.6147666	0.0692187773325879	0.2843862	-0.0730525459379194	0.03721431	0.497604037628639
ENSG00000071537	SEL1L	34.2766666666667	36.64	14.43	20.28	71.7	60.4133333333333	215.273333333333	184.85	-0.138425495991052	0.01792007	-0.054195095010126	0.01792007	0.291551869239022	0.08911575	0.0281403661359345	0.02605047	0.383768181990809
ENSG00000071539	TRIP13	7.87333333333333	6.47666666666667	4.49	6.29666666666667	22.36	22.9666666666667	19.7466666666667	20.2366666666667	-0.0328099630251657	0.09089235	-0.0406586873273005	0.09089235	0.177791174285002	0.185057	-0.0886266674127478	0.01132728	-0.105258204389525
ENSG00000071553	ATP6AP1	60.96	62.1733333333333	19.7033333333333	21.8066666666667	149.656666666667	112.873333333333	390.54	395.803333333333	-0.0522227629916046	0.6201413	-0.365347806165687	0.6201413	0.142929566393873	0.9109889	0.002866003458184	0.2967788	-0.0802751998628288
ENSG00000071564	TCF3	8.56666666666667	8.79666666666667	4.01666666666667	4.64666666666667	13.3	19.3166666666667	9.78	13.6033333333333	0.252905785970406	0.181769	0.378969335119459	0.181769	0.0119653418165777	0.422403	0.0502138508372703	0.3672489	-0.695735383668252
ENSG00000071575	TRIB2	0.523333333333333	0.373333333333333	0.666666666666667	0.59	0.77	1.44666666666667	1.05666666666667	0.78	-0.207421180254668	0.03374024	-0.385127968282239	0.03374024	-0.0970800144128372	0.9920406	-0.0694851662828149	0.7851046	-0.950406668908884
ENSG00000071626	DAZAP1	7.35666666666667	6.87	2.39	3.27666666666667	9.29666666666667	8.94	8.86	12.88	0.381251481407042	0.5620516	0.110909482972575	0.5620516	0.238460677299448	0.001269912	-0.0540582330900286	0.2117874	-0.566793100836438
ENSG00000071655	MBD3	5.18	5.12666666666667	1.9	2.55333333333333	4.47	5.34	2.90666666666667	2.09333333333333	-0.485836368564172	0.5802857	0.390723180904724	0.5802857	0.800121141427403	0.3481463	0.117241790996323	0.3733825	-1.44003389151921
ENSG00000071794	HLTF	15.5666666666667	15.05	9.39333333333333	11.2	29.13	32.4966666666667	89.2633333333333	74.4666666666667	-0.179725161292684	0.05047738	0.032575694914474	0.05047738	0.212150802202386	0.5536805	-0.0931217144874257	0.6727659	0.31416098048033
ENSG00000071859	FAM50A	19.3	20.2533333333333	4.07	5.00666666666667	21.6933333333333	17.4166666666667	40.3766666666667	42.99	0.107045971371502	0.07719067	-0.267083418515371	0.07719067	0.169819535723285	0.5256956	0.0378031545091693	0.1964634	-1.07908516512997
ENSG00000071889	FAM3A	5.49	5.15333333333333	5.38666666666667	7.62666666666667	17.3666666666667	21.38	8.38666666666667	9.35	0.30791350072936	0.9983857	0.298196082289601	0.9983857	0.445480832553585	0.6150338	0.0232201980931537	0.5012608	-0.311145099082324
ENSG00000071894	CPSF1	9.44666666666667	10.9266666666667	6.39	6.51	13.6266666666667	13.4466666666667	38.8466666666667	35.95	-0.115571054287943	5.100874e-05	0.0684437884226208	5.100874e-05	0.0988991278938824	0.08254337	0.150854982056631	0.9602897	-1.23632365511346
ENSG00000071994	PDCD2	16.41	16.4566666666667	16.69	19.1966666666667	29.3366666666667	44.1066666666667	11.59	14.77	0.279660034507039	0.6235574	0.594328322384152	0.6235574	0.120551324461283	0.4337396	-0.0582241112415165	0.836341	-0.592441737491099
ENSG00000072041	SLC6A15	2.59	2.35	0.84	0.94	4.18	3.43666666666667	7.69666666666667	6.86666666666667	0.0684243470158159	0.4651236	-0.452787033821099	0.4651236	-0.209496128309504	0.8760321	-0.124604891881043	0.3333902	-0.740327434738031
ENSG00000072042	RDH11	38.5933333333333	36.8033333333333	13.77	12.7933333333333	76.3866666666667	32.9133333333333	173.423333333333	174.94	0.0326013090651207	0.380821	-0.843007585222673	0.380821	0.149946585319413	0.8714443	-0.0778484029697273	0.7489553	0.657842236573086
ENSG00000072062	PRKACA	13.6933333333333	13.9866666666667	7.59666666666667	8.51666666666667	37.0366666666667	39.8166666666667	31.41	39.9433333333333	0.316403124722615	0.2693174	0.206898027967524	0.2693174	0.0176587203703455	0.6394786	0.0425036042831888	0.9204221	-0.0443688943796574
ENSG00000072071	ADGRL1	2.44333333333333	2.29	1.17333333333333	1.35	3.99	4.71333333333333	3.42	4.28	0.281037248296031	0.02727625	0.2444601158951	0.02727625	0.0988313188072025	0.9384122	0.213268344796986	0.1047438	-0.452816432171925
ENSG00000072110	ACTN1	9.75	9.83	4.15	4.9	16.96	14.9	69.5933333333333	62.2233333333333	-0.187091994379504	0.8596592	-0.0844724271759443	0.8596592	-0.0269822836770093	0.9500363	0.04130350020798	0.6144786	0.209353629346904
ENSG00000072121	ZFYVE26	6.00666666666667	6.79333333333333	1.59666666666667	1.87333333333333	8.55333333333333	9.54	21.1766666666667	18.5266666666667	-0.16110303347886	0.5692017	0.160943930730427	0.5692017	0.306983655373116	0.8257178	0.197814614981201	0.2440406	0.675131239710496
ENSG00000072133	RPS6KA6	7.53666666666667	7.86	6.53	6.41	21.67	19.3633333333333	15.9166666666667	17.8	0.191300949627524	0.6740355	0.0092810092868385	0.6740355	-0.0162203107510512	0.627447	-0.0168020499419166	0.005773175	-0.135208695316421
ENSG00000072134	EPN2	5.17666666666667	5.52333333333333	5.33333333333333	6.29333333333333	14.3033333333333	14.4166666666667	19.05	17.87	-0.0310898241583342	0.6114136	0.0944484344761038	0.6114136	0.383053574278981	0.9456103	0.10546741426126	0.06062946	0.517101075062063
ENSG00000072135	PTPN18	10.8166666666667	10.61	7.63333333333333	9.93333333333333	20.06	25.88	10.6233333333333	9.49666666666667	0.0739021354899725	0.2382399	0.393009831588986	0.2382399	0.380726999357978	0.1929974	0.000357526881730408	0.09991174	0.435331695840254
ENSG00000072182	ASIC4	2.18333333333333	2.01	0.9	1.09	0.923333333333333	1	1.19333333333333	1.72	0.35917228128922	0.9191062	0.153567922530705	0.9191062	0.134257247127612	0.7523953	0.210196436975727	0.4823233	0.326146385399362
ENSG00000072195	SPEG	8.60666666666667	8.46333333333333	3.77	5.08333333333333	9.17666666666667	9.47	8.18666666666667	6.71333333333333	0.0297540288747458	0.8181559	0.183477282779961	0.8181559	0.182620290149235	0.8854068	0.0458929117572255	0.9151396	-0.165460476224824
ENSG00000072201	LNX1	1.60333333333333	1.61666666666667	1.14666666666667	1.28666666666667	2.78333333333333	3.46666666666667	6.81	6.07666666666667	-0.228049995856443	0.4988413	0.150439917248292	0.4988413	0.21822436443751	0.1045531	0.00937457927293783	0.3138258	0.869461353718311
ENSG00000072210	ALDH3A2	9.14	9.81	8.99	9.60333333333333	32.7866666666667	24.6533333333333	43.0866666666667	49.9566666666667	0.0451208120797757	0.05900989	-0.381658924424272	0.05900989	-0.0719921751838442	0.2893383	0.0181314986448031	0.01381571	0.504580398139424
ENSG00000072274	TFRC	24.4233333333333	25.8233333333333	7.80333333333333	9.21666666666667	27.0266666666667	21.2733333333333	122.176666666667	111.94	-0.248996918666823	0.522053	-0.300059381368073	0.522053	0.014640788492331	0.4162262	-0.0362126646793612	0.9456331	0.606561763550668
ENSG00000072310	SREBF1	64.6266666666667	69.44	19.76	26.99	58.69	59.57	376.843333333333	369.043333333333	-0.247972559736814	0.7175935	0.168422022835686	0.7175935	0.463167282289097	0.8699228	0.107773827077262	0.01150347	-0.565079810859916
ENSG00000072364	AFF4	13.7166666666667	16.53	7.45333333333333	9.74666666666667	32.6166666666667	30.8033333333333	70.2766666666667	69.39	-0.169000242144822	0.5638473	0.000558566274087013	0.5638473	0.251745921762591	0.9641289	0.0972774470182376	0.2823317	0.515176499939296
ENSG00000072401	UBE2D1	5.53666666666667	5.95333333333333	2.07666666666667	2.64333333333333	8.15333333333333	8.94	4.33333333333333	6.35666666666667	0.431765185688427	0.6819918	0.23440651950392	0.6819918	0.347480774729948	0.7381064	-0.0394643777277617	0.688759	-0.836939060238228
ENSG00000072415	MPP5	3.90333333333333	4.43	2.39333333333333	3.06	8.32333333333333	7.25	15.5933333333333	15.1133333333333	-0.0583675819663139	0.7973024	-0.0680707618409429	0.7973024	-0.00472696148696006	0.04519353	0.0576819516062619	0.07769876	-0.522595124880999
ENSG00000072422	RHOBTB1	0.686666666666667	0.73	0.39	0.463333333333333	1.29	0.81	1.2	1.61	0.11882553598035	0.2220225	-0.0443963941581234	0.2220225	0.282100188897138	0.03667146	-0.095176489478201	0.9408849	-0.0395133819951339
ENSG00000072501	SMC1A	21.98	21.56	6.02666666666667	6.6	22.2	18.8333333333333	113.946666666667	88.0566666666667	-0.452871143025503	0.3713362	-0.0560573110122293	0.3713362	0.123377345944162	0.3558965	-0.0584139500333531	0.004516625	-0.120510813356919
ENSG00000072506	HSD17B10	31.0733333333333	33.0333333333333	13.71	10.77	76.26	64.67	87.62	89.9766666666667	0.0302965864485172	0.3629847	-0.140136868872591	0.3629847	-0.344828723407257	0.2144184	0.0134492395399777	0.2965044	0.0484739728835706
ENSG00000072518	MARK2	7.13333333333333	8.44666666666667	4.03	5.35	19.5333333333333	21.0333333333333	33.4233333333333	35.42	-0.0435739211652031	0.1452165	0.0360908485970874	0.1452165	0.27308467935227	0.9883253	0.119315020516707	0.3072243	-0.140969870330206
ENSG00000072571	HMMR	4.14666666666667	3.57	1.74666666666667	1.37	2.76666666666667	3.06333333333333	10.07	10.3366666666667	-0.0484971475214708	0.4975701	-0.144760474370615	0.4975701	-0.0211751040252004	0.09117027	-0.204864032761119	0.04081627	-1.04253061528235
ENSG00000072609	CHFR	8.68666666666667	9.84	6.11666666666667	7.34666666666667	20.1266666666667	22.4366666666667	13.9666666666667	15.7466666666667	-0.00348597043367249	0.002026038	0.342095442897906	0.002026038	0.293551629882694	0.5461471	0.165631260082299	0.5005176	1.65332849649041
ENSG00000072682	P4HA2	19.38	18.0366666666667	10.3066666666667	12.25	40.23	35.4066666666667	145.193333333333	128.996666666667	-0.170431593949072	0.1995756	-0.242352829588768	0.1995756	0.0570583412809977	0.4164201	-0.0490155792335205	0.2174005	-0.581817441284176
ENSG00000072736	NFATC3	13.2133333333333	12.41	5.13	6.21333333333333	12.2166666666667	13.9566666666667	14.7266666666667	13.9466666666667	0.0884301111973587	0.3482256	-0.0662081210905194	0.3482256	0.245201308018745	0.06912328	-0.0440235582267956	0.009327958	-0.0224019873227457
ENSG00000072756	TRNT1	4.9	4.38	3.32333333333333	2.90666666666667	7.87333333333333	6.70666666666667	10.9766666666667	13.1	0.156103815779589	0.1749877	-0.0960137501920171	0.1749877	0.116231929602179	0.8746044	0.0182422401951161	0.9816478	-0.404135323828795
ENSG00000072778	ACADVL	16.1666666666667	17.8	5.95666666666667	8.72666666666667	11.99	11.1733333333333	22.6533333333333	24.5633333333333	-0.140562194308173	0.06078602	-0.0985261692946935	0.06078602	0.277024012429781	0.08751882	0.0930216921783513	0.02995096	-1.31787603002579
ENSG00000072786	STK10	1.86333333333333	1.73666666666667	0.426666666666667	0.593333333333333	1.66333333333333	1.89666666666667	4.29	4.55	-0.0180153508343448	0.4525858	0.297631270553573	0.4525858	0.179617353453229	0.5329408	0.112235957155214	0.8053071	-0.557490233423875
ENSG00000072803	FBXW11	14.26	14.7566666666667	16.7466666666667	17.0033333333333	35.8366666666667	34.0466666666667	26.4466666666667	36.83	0.456183726548065	0.5576004	0.0780174496682227	0.5576004	-0.177538581887359	0.04162489	-0.0167418033757611	4.421783e-07	-0.633699851804806
ENSG00000072832	CRMP1	52.2266666666667	51.3266666666667	25.5966666666667	22.9933333333333	82.09	69.8466666666667	152.156666666667	177.103333333333	0.223525223316829	0.8361978	-0.137640614599801	0.8361978	-0.157483162627608	0.09228972	-0.04339453009006	0.0411562	0.215999188174407
ENSG00000072849	DERL2	25.2066666666667	25.08	18.08	21.3566666666667	59.3566666666667	46.1766666666667	28.9166666666667	37.5033333333333	0.28007345849289	0.6400323	-0.0972980325627981	0.6400323	0.193902252493054	0.358682	0.0328395248918349	0.7133472	-2.66184160178847
ENSG00000072864	NDE1	3.70333333333333	3.51666666666667	1.30666666666667	2.50666666666667	7.24	8.41333333333333	6.6	7.78666666666667	0.224718076369023	0.1223462	0.364753116397081	0.1223462	0.459610653115041	0.0002936782	-0.00410074250944836	0.7082404	-0.582000293774966
ENSG00000072954	TMEM38A	2.28	2.60666666666667	2.38	2.99333333333333	4.3	5.01333333333333	1.31666666666667	2.72333333333333	0.0210121175371802	0.005770709	0.422287880010911	0.005770709	0.164496211580916	0.2324971	-0.0256032235209491	0.6092726	-0.343340849652629
ENSG00000072958	AP1M1	8.48666666666667	8.53333333333333	4.63333333333333	4.01666666666667	14.8233333333333	14.5133333333333	26.52	32.2333333333333	0.161154593931277	0.8436726	-0.245397281428085	0.8436726	-0.0303651737263921	0.4670008	0.069378184103563	0.3187207	-0.0688568532332248
ENSG00000073008	PVR	12.2366666666667	13.0233333333333	6.42	6.77666666666667	28.7466666666667	26.5166666666667	49.0166666666667	48.8866666666667	-0.075391302160309	0.225482	-0.0504613976195474	0.225482	0.146520826521843	0.1875026	-0.0163185963430017	0.1391744	-1.50931514669713
ENSG00000073050	XRCC1	12.42	12.07	4.53333333333333	3.13666666666667	11.9	11.3466666666667	38.78	44.1233333333333	0.173566056654012	8.895913e-07	-0.265218613595819	8.895913e-07	-0.562836164629803	0.2290418	-0.0072566958946485	0.1835472	0.188618657573101
ENSG00000073060	SCARB1	16.2033333333333	18.83	9.94666666666667	13.2133333333333	38.9733333333333	35.51	72.5966666666667	78.3866666666667	0.0448364344364887	0.1994966	-0.101133444192854	0.1994966	0.254716472810006	0.4918137	0.0717624845604146	0.0518731	0.505799894016934
ENSG00000073111	MCM2	29.7566666666667	27.0466666666667	6.91	8.13	25.31	29.7366666666667	166.796666666667	130.74	-0.304229584847718	0.1667228	-0.034576765611229	0.1667228	0.0858175287854603	0.5338016	-0.0189683681643693	0.0005544863	-1.03253751409489
ENSG00000073150	PANX2	0.456666666666667	0.5	0.34	0.41	0.276666666666667	0.433333333333333	0.423333333333333	0.313333333333333	-0.487684191648489	0.03978389	0.99233631693574	0.03978389	0.541696310750384	0.3589731	0.244374205187022	0.002728702	-0.425543416335215
ENSG00000073169	SELENOO	4.78666666666667	5.48	1.94666666666667	1.83666666666667	5.86	5.28333333333333	6.54666666666667	8.26	0.303614267164875	0.5199353	0.0306340968364038	0.5199353	0.146323279640444	0.1662058	0.239882221762839	0.7654442	-0.152029850746267
ENSG00000073350	LLGL2	42.3766666666667	43.5466666666667	17.8833333333333	18.7466666666667	59.3733333333333	64.3366666666667	109.86	111.68	0.0276717582479868	0.7961225	0.102640066432434	0.7961225	0.0528162150431681	0.06153212	0.0689644446553093	0.07296067	0.249303186368097
ENSG00000073417	PDE8A	10.5466666666667	11.6266666666667	4.21666666666667	4.06	12.43	12.73	9.5	9.80666666666667	0.0848340174711426	0.6553354	0.0750950406590958	0.6553354	-0.0101720097563485	0.7858112	0.0879533273507915	0.00519636	-0.434680911446174
ENSG00000073464	CLCN4	6.10333333333333	5.77333333333333	3.08333333333333	3.90666666666667	23.42	18.83	40.47	35.5866666666667	-0.0880783065641708	0.2098262	-0.110255132162952	0.2098262	0.102466314172952	0.2236376	0.0356782878556423	0.6082718	0.517758296817125
ENSG00000073536	NLE1	3.05	3.16333333333333	3.86	2.87	5.17666666666667	6.21	8.81666666666667	13.5333333333333	0.57511801188739	0.6976305	-0.0688408244486132	0.6976305	-0.133246060241847	0.8190734	-0.0121654419257968	0.7211547	0.812362579481056
ENSG00000073578	SDHA	17.2566666666667	15.9666666666667	4.8	4.4	15.58	9.87666666666667	70.44	60.4233333333333	-0.220881014346044	0.8155976	-0.52204033613894	0.8155976	-0.14458683015171	0.8475981	-0.0585261268073891	0.3965502	-0.59660867678101
ENSG00000073584	SMARCE1	22.8466666666667	21.98	5.93666666666667	6.52666666666667	47.3533333333333	43.33	107.15	104.82	0.103715462617779	0.1358683	0.0260796228768214	0.1358683	0.32399632643174	0.1475589	0.206485873096028	0.3235342	-0.337632203755666
ENSG00000073605	GSDMB	2.13666666666667	2.69333333333333	0.836666666666667	1.58666666666667	2.57333333333333	2.73	1.08	0.786666666666667	-0.229332529441665	0.2459812	0.29224902266108	0.2459812	0.38842658493617	0.1552806	0.0104173559492979	0.2045979	0.380685192721436
ENSG00000073614	KDM5A	11.03	12.6166666666667	4.23333333333333	5.25666666666667	15.5433333333333	17.0866666666667	54.5333333333333	46.4433333333333	-0.242452157301071	0.003904523	0.0528506864319365	0.003904523	0.356253277394999	0.2450192	0.107881799947534	0.05568754	-1.01028451841148
ENSG00000073711	PPP2R3A	1.02333333333333	1.00333333333333	0.44	0.683333333333333	0.873333333333333	0.72	2.23	1.76333333333333	-0.289666807789105	0.6551776	-0.394689359339123	0.6551776	0.124715278962841	0.03196342	-0.117007284955238	0.1497784	-0.968180387790177
ENSG00000073712	FERMT2	10.34	10.72	4.44333333333333	5.02666666666667	16.2366666666667	14.3066666666667	42.1733333333333	39.4566666666667	-0.0472517533613157	0.2269818	-0.192262560511726	0.2269818	0.0163572263015022	0.1498845	0.0236523474395565	0.6998983	-0.596785316784383
ENSG00000073803	MAP3K13	7.08333333333333	5.79666666666667	3.34333333333333	5.23666666666667	6.75333333333333	6.13666666666667	4.14	4.03	-0.293993412390267	0.2674839	0.00304262740224548	0.2674839	0.60839902877645	0.03344356	-0.136204741705644	0.5679579	-0.33782903381467
ENSG00000073849	ST6GAL1	8.64333333333333	10.24	6.09333333333333	6.26	50.19	49.5966666666667	70.6033333333333	66.2533333333333	-0.229930975098381	0.001287187	0.040255583952284	0.001287187	0.223074810900978	0.9689743	0.00183306560381524	0.398056	-0.162620073855069
ENSG00000073910	FRY	5.24666666666667	5.94	1.26333333333333	2.75666666666667	7.07	6.98666666666667	13.5666666666667	12.92	-0.055915172053477	0.7248454	-0.20178176579847	0.7248454	0.369607057769506	0.9686304	0.136496244201343	0.2440437	-0.315190891399413
ENSG00000073921	PICALM	43.3166666666667	42.8833333333333	11.53	15.6266666666667	48.2533333333333	40.6333333333333	107.66	98.9966666666667	-0.0512658466688762	0.3622624	-0.178521043905965	0.3622624	0.25063656979581	0.2077916	-0.0409823847007065	0.2642336	0.430537920810107
ENSG00000073969	NSF	4.77	4.58666666666667	2.68	3.61333333333333	8.15	8.61	22.4866666666667	20.5333333333333	-0.250585181540415	0.9583187	-0.0408786702033872	0.9583187	0.0210753660548484	0.01700141	-0.0810349942354716	0.116287	-3.61773314357832
ENSG00000074054	CLASP1	7.99	9.24666666666667	3.94333333333333	4.11666666666667	14.1933333333333	11.6533333333333	30.9033333333333	26.58	-0.171847991234093	0.1811514	-0.045630867294717	0.1811514	0.136832056972887	0.1282961	0.0980297453090353	0.8642034	-0.335117304173723
ENSG00000074071	MRPS34	20.4666666666667	21.5366666666667	12.6333333333333	12.5066666666667	77.6533333333333	87.2266666666667	24	23.8033333333333	0.00034232992611205	0.6343111	0.281915152291485	0.6343111	-0.00938816901595541	0.1385256	0.0402281752515981	0.298937	-0.323856688676939
ENSG00000074201	CLNS1A	37.2466666666667	37.26	23.2633333333333	14.4466666666667	58.1633333333333	45.0166666666667	64.46	96.4966666666667	0.580687242540188	0.4015097	-0.212146054834972	0.4015097	-0.680935904374978	0.4494917	-0.064185848110351	0.4170379	2.09235564304462
ENSG00000074266	EED	4.27	5.04	3.30333333333333	2.69666666666667	7.30666666666667	7.73333333333333	17.06	15.8233333333333	-0.0578128158840334	0.01270395	0.117017466287943	0.01270395	-0.223971203060274	0.4774952	0.25488129693375	0.7505098	-0.117503463480419
ENSG00000074276	CDHR2	4.78	5.26333333333333	2.08333333333333	2.02333333333333	7.49333333333333	6.45666666666667	11.4266666666667	12.1366666666667	0.0851139629832005	0.9593749	0.029661587414628	0.9593749	0.131153612888648	0.6727084	-0.00438294448158949	0.07886633	-0.857510703986563
ENSG00000074317	SNCB	0.893333333333333	0.833333333333333	0.836666666666667	0.673333333333333	4.01	3.95333333333333	1.74666666666667	1.29	-0.903196897181356	0.711232	0.172100611587157	0.711232	0.231220628380706	0.0350599	0.0145658301341827	0.54828	0.01083809373094
ENSG00000074319	TSG101	31.0033333333333	29.6166666666667	10.64	8.80333333333333	58.4833333333333	45.5733333333333	99.5933333333333	112.816666666667	0.100183610016365	0.1836647	-0.229461591916149	0.1836647	-0.133053352725812	0.2859413	-0.117373456001316	0.00191014	-0.551465430635188
ENSG00000074356	NCBP3	6.87	7.42	2.31333333333333	1.26666666666667	6.01	5.19	12.2933333333333	11.3533333333333	-0.118166554064946	0.001156179	-0.159050273957337	0.001156179	0.347955253686517	0.9013679	0.0111898610404255	0.00961111	0.565266079729275
ENSG00000074370	ATP2A3	33.98	40.1266666666667	21.3633333333333	25.8466666666667	74.8	96.7133333333333	132.843333333333	169.266666666667	0.266100478215735	0.3178537	0.205113372552253	0.3178537	0.181174345548721	0.06602456	0.188678943927934	0.04521671	-0.519502990328524
ENSG00000074416	MGLL	1.25666666666667	1.63666666666667	1.07	1.59333333333333	3.87	7.17666666666667	1.89666666666667	1.66333333333333	0.0434052096331778	0.6614393	0.240796324454605	0.6614393	0.0347518397867814	0.7450424	0.246055600854831	0.9392374	-1.43668098804044
ENSG00000074582	BCS1L	9.41	9.91333333333333	5.28333333333333	5.20333333333333	14.2433333333333	12.0033333333333	24.4133333333333	22.8066666666667	0.0706557146387441	0.5787839	-0.166340032579877	0.5787839	-0.049877998951624	0.1011231	-0.0324367889722934	0.3180097	-2.10692765304164
ENSG00000074590	NUAK1	1.50333333333333	1.50666666666667	0.793333333333333	0.953333333333333	3.52666666666667	2.62	6.41	6.83	-0.0714088611681856	0.5435281	-0.081086885511767	0.5435281	0.138333965054018	0.3148536	-0.0370969145407383	0.005776892	-0.0234663019128867
ENSG00000074603	DPP8	7.33	6.47	4.34666666666667	4.62	12.62	12.1366666666667	16.4133333333333	15.9533333333333	-0.0580595132631618	0.140342	-0.0974828610781193	0.140342	0.0081182921270484	0.3254688	-0.0265290822901054	0.9291905	-0.357246153603134
ENSG00000074621	SLC24A1	1.42333333333333	1.56666666666667	0.46	0.653333333333333	1.67333333333333	1.35333333333333	2.75666666666667	1.94	-0.243875708496997	0.2462446	0.0905027209747673	0.2462446	-0.0172488720528272	0.4528878	-0.142276181631863	0.3804791	1.3546132199881
ENSG00000074657	ZNF532	0.726666666666667	1.26333333333333	0.766666666666667	0.853333333333333	0.74	0.613333333333333	0.803333333333333	0.846666666666667	-0.221727455787313	0.817787	-0.0392307224914688	0.817787	0.0560398417828649	0.2970753	0.272349494436836	0.5519573	-1.18787878787879
ENSG00000074695	LMAN1	25.5933333333333	25.78	9.49666666666667	10.37	43.9166666666667	33.7066666666667	102.576666666667	98.47	-0.00887818650361183	0.199776	-0.327005734494982	0.199776	-0.0852860522808543	0.9414072	-0.0458320561805738	0.2951512	-0.328253079438276
ENSG00000074696	HACD3	39.53	39.14	16.7533333333333	19.62	95.7233333333333	69.06	179.706666666667	190.43	0.0241676665772683	0.1576024	-0.422524970797493	0.1576024	-0.0156172286298197	0.9637684	-0.0677995460951291	0.007572279	-0.932096806298935
ENSG00000074755	ZZEF1	6.7	6.98333333333333	1.16	1.59333333333333	8.86666666666667	8.78666666666667	16.49	16.5066666666667	-0.0753127609771305	0.6783358	-0.101565733450499	0.6783358	0.262269671566836	0.8331539	0.171961407436621	0.5848158	-0.72011284280627
ENSG00000074800	ENO1	40.9333333333333	37.5266666666667	9.77666666666667	10.56	48.6566666666667	39.02	202.133333333333	179.07	-0.202202000147707	0.3428927	-0.373613466376367	0.3428927	0.0510766409402859	0.2102312	-0.12932025816321	0.7290978	-0.481652350671862
ENSG00000074842	MYDGF	25.4033333333333	25.1233333333333	25.9133333333333	25.8933333333333	122.506666666667	133.826666666667	39.58	37.29	-0.08010685795053	0.8760832	0.229275333419937	0.8760832	-0.0359523293565962	0.8463382	-0.0204908976690215	0.5355405	0.24887482419128
ENSG00000074855	ANO8	0.743333333333333	1.11333333333333	0.536666666666667	0.786666666666667	1.96333333333333	1.69333333333333	4.24666666666667	3.58	-0.0770430709619268	0.9385909	-0.106425603394901	0.9385909	0.570789730590716	0.4574134	0.252258821879746	0.7518554	0.0294066902123165
ENSG00000074935	TUBE1	14.27	13.3766666666667	6.45	6.88333333333333	17.96	12.0666666666667	12.1866666666667	11.71	-0.0831547229468823	0.000741552	-0.36557128352159	0.000741552	0.221034419484088	0.8081993	-0.16514771765831	0.9405843	0.38340806107255
ENSG00000074964	ARHGEF10L	4.23	4.64	1.69	1.88	4.64	5.22666666666667	13.03	12.6533333333333	-0.0477937627170881	0.002113402	0.205849243549046	0.002113402	0.201245312466323	0.8777021	0.0326225066295951	0.8562503	1.33601584263111
ENSG00000075035	WSCD2	0.64	0.423333333333333	0.343333333333333	0.24	0.963333333333333	0.793333333333333	0.57	1.10666666666667	-0.163479628760883	0.0484728	-0.0635584659736157	0.0484728	0.533897515851313	0.1384351	0.0785611303628695	0.05381643	-0.780379517672917
ENSG00000075089	ACTR6	4.33666666666667	4.45333333333333	1.55333333333333	2.09666666666667	6.12	5.9	13.0833333333333	13.2966666666667	0.0363205378674918	0.2662772	-0.0737492709270029	0.2662772	0.0443238154896295	0.9953916	-0.0327766111603971	0.7644236	1.1808875128999
ENSG00000075131	TIPIN	4.70666666666667	4.82333333333333	2.31	2.27666666666667	11.7533333333333	7.44	21.3033333333333	22.3	0.168159733678194	0.007636948	-0.251464686488386	0.007636948	-0.0247473942937324	0.0176624	0.0923377867189314	0.0003159505	-0.367224982830364
ENSG00000075142	SRI	13.0033333333333	12.0733333333333	9.73666666666667	10.11	50.6366666666667	44.6533333333333	15.8833333333333	17.24	0.152910470683335	0.1206358	-0.0584586398424953	0.1206358	0.0719271692759511	0.4823241	-0.0771023262788377	0.002507507	0.255679106975137
ENSG00000075151	EIF4G3	13.6333333333333	14.87	4.39333333333333	6.70333333333333	12.2233333333333	12.6466666666667	31.7666666666667	27.1333333333333	-0.0826215217309336	0.1586646	0.148362154904285	0.1586646	0.379044285610671	0.08584177	0.0520864682709519	0.09695521	-0.870076205679937
ENSG00000075188	NUP37	6.61	5.81666666666667	3.43	2.18333333333333	7.14333333333333	4.93	17.53	20.07	0.215618544893156	0.6242824	-0.61606136038584	0.6242824	-0.582411437917715	0.9181859	-0.193724535017822	0.5821789	-0.147461336094521
ENSG00000075213	SEMA3A	10.88	11.1033333333333	5.49666666666667	6.18	16.7566666666667	13.45	33.4966666666667	32.0666666666667	-0.0744114686965647	0.3197877	-0.0413424107736757	0.3197877	0.185208140501666	0.1926399	-0.0824554001053022	0.1205728	-0.0353957090714854
ENSG00000075218	GTSE1	2.62	3.15666666666667	1.26	1.68333333333333	3.62333333333333	4.18	8.33	5.68666666666667	-0.540470138469405	0.005855386	0.153211409937631	0.005855386	0.317244748206154	0.2731049	0.0401883665093594	0.3445664	-0.228328771372524
ENSG00000075223	SEMA3C	0.45	0.643333333333333	0.46	0.413333333333333	1.26333333333333	0.88	1.64333333333333	1.92	0.302599769430387	0.9618377	-0.482165954025487	0.9618377	-0.00347534800553051	0.1010167	0.104276519667952	8.352793e-07	-0.129824707618572
ENSG00000075234	TTC38	4.15666666666667	3.87333333333333	3.02	2.86333333333333	10.9366666666667	8.20666666666667	17.2666666666667	17.9833333333333	0.125655295843453	0.1418445	-0.27250461377801	0.1418445	0.405681477298796	0.04427442	-0.0844465382818429	0.006715443	-1.59431086651583
ENSG00000075239	ACAT1	12	11.7233333333333	4	4.62666666666667	12.35	10.7766666666667	37.4666666666667	33.7033333333333	-0.164663791940191	0.3370459	-0.391507704472007	0.3370459	0.168271308154792	0.1344708	-0.0875336062226459	0.300815	0.162687166188139
ENSG00000075240	GRAMD4	3.25666666666667	3.53666666666667	1.74	2.90333333333333	6.25333333333333	10.7933333333333	3.31333333333333	4.38666666666667	0.321194270114805	0.03001434	0.533260392479401	0.03001434	0.245954854802308	0.2382283	0.094630786884971	0.4544885	-0.753559877219244
ENSG00000075275	CELSR1	0.146666666666667	0.2	0.1	0.126666666666667	0.253333333333333	0.27	0.583333333333333	0.633333333333333	-0.174322157525126	0.5067111	0.0470655533871223	0.5067111	-0.697292599626443	0.3079939	0.306158927237231	0.08741076	-0.52965513304828
ENSG00000075292	ZNF638	23.66	25.15	11.12	13.76	34.1433333333333	34.5033333333333	57.3033333333333	54.4466666666667	-0.0639471185959852	0.8511834	0.147025565029812	0.8511834	0.358075480832686	0.0443197	0.0599136059152041	0.9280587	-0.268954337787364
ENSG00000075303	SLC25A40	7.52	8.01666666666667	5.52333333333333	5.61	21.54	17.6166666666667	17.71	16.7533333333333	-0.029634113745959	0.7600277	-0.146161553259549	0.7600277	0.0300153225715452	0.7560596	0.0105848701596205	0.61923	-0.0797147181187077
ENSG00000075336	TIMM21	9.91666666666667	10.2966666666667	3.47666666666667	4.38666666666667	18.9766666666667	13.82	17.8566666666667	17.01	-0.0788861912541234	0.8523084	-0.298782218534339	0.8523084	0.436454942594909	0.8486396	0.0978621809135802	0.09204045	-1.41046641908984
ENSG00000075391	RASAL2	5.24	5.27	1.38666666666667	1.47	6.13666666666667	5.60333333333333	16.8566666666667	14.9833333333333	-0.156825608410551	0.1626791	0.0272201664107108	0.1626791	0.117961318402756	0.7699086	0.0415127163693008	0.731867	-0.563737131542837
ENSG00000075399	VPS9D1	2.37	2.4	1.04666666666667	1.25666666666667	2.62	3.70333333333333	5.23	4.84333333333333	0.559565667069636	0.9596024	0.318183429447935	0.9596024	0.646524284979034	0.5088046	0.0311290573603795	0.4400409	-0.114815156044197
ENSG00000075407	ZNF37A	3.68	3.57	1.93	1.91	6.85	6.87333333333333	10.49	10.0533333333333	-0.032419781376646	0.2051833	-0.189797448225566	0.2051833	0.339658781221463	0.9613567	-0.102777228041072	0.003340012	1.30411347517731
ENSG00000075413	MARK3	22.3266666666667	21.53	9.37666666666667	11.4766666666667	30.8066666666667	29.0033333333333	35.7466666666667	43.43	0.139620922179643	0.3019242	0.00991675670160674	0.3019242	0.153193303749226	0.4188822	0.0266343089865542	0.8161544	-0.237019189863878
ENSG00000075415	SLC25A3	137.833333333333	128.776666666667	142.083333333333	71.9466666666667	185.046666666667	149.626666666667	267.023333333333	444.786666666667	0.701087070488708	0.4639046	-0.303011283708859	0.4639046	-0.930368011877762	0.2992103	-0.102383222340288	0.419564	-3.92675591701784
ENSG00000075420	FNDC3B	7.63	8.56666666666667	2.12333333333333	2.71333333333333	6.62333333333333	6.04	24.1566666666667	21.8333333333333	-0.134592868859754	0.4260144	-0.0332355280386105	0.4260144	0.208518930491234	0.5743378	0.127547511275766	0.0938097	-0.126126351440205
ENSG00000075426	FOSL2	0.26	0.403333333333333	0.09	0.11	0.366666666666667	0.24	0.98	0.54	-0.264943775067859	0.6124566	-0.490023124656136	0.6124566	0.0569220794654857	0.2937006	0.140110114793711	0.8961336	-2.35206611570248
ENSG00000075429	CACNG5	1.07666666666667	1	1.20333333333333	1.26666666666667	5.99333333333333	5.82666666666667	6.14333333333333	6.62666666666667	0.280108529709023	0.5782613	-0.0142190899087957	0.5782613	0.230565553807983	0.1397086	-0.0719364098009392	0.2380281	-0.27970627174785
ENSG00000075461	CACNG4	6.16666666666667	6.69	6.53333333333333	7.52666666666667	9.17666666666667	9.13666666666667	6.10333333333333	4.98333333333333	-0.298056405520686	0.1214296	0.131084633672731	0.1214296	0.292659350836161	0.03722965	0.11990407689521	0.237732	-0.63409310552214
ENSG00000075539	FRYL	7.03333333333333	7.31666666666667	2.84	2.62666666666667	10.8466666666667	11.01	12.8833333333333	15.5466666666667	-0.0971965283112661	0.2166577	-0.169729080209838	0.2166577	0.247938563572382	0.9729577	0.00387758085725132	0.1635149	-0.499696613037825
ENSG00000075568	TMEM131	10.8833333333333	11.78	5.39	5.51666666666667	17.7833333333333	18.4166666666667	50.99	45.7733333333333	-0.0234701852906571	0.2825756	0.103852005851381	0.2825756	0.114450344769553	0.8662689	0.0417080640077465	0.1665491	-1.2505302207249
ENSG00000075624	ACTB	250.123333333333	244.27	76.1466666666667	63.4966666666667	458.903333333333	391.15	1693.48	1674.84333333333	-0.0422338308966648	0.7104957	-0.148724434551838	0.7104957	-0.138823021309204	0.4558843	-0.0850281915549633	0.06212676	0.383307089218449
ENSG00000075651	PLD1	0.783333333333333	0.796666666666667	0.276666666666667	0.6	0.576666666666667	0.61	1.86333333333333	1.84333333333333	-0.325852198678611	0.634724	-0.0185814453046234	0.634724	0.152592814551333	0.4138141	-0.0191274551649312	0.01225768	-0.312226616894986
ENSG00000075702	WDR62	2.64666666666667	2.92333333333333	1.12	1.36	4.47333333333333	3.86333333333333	9.08666666666667	10.4466666666667	-0.0494162355351335	0.05641777	-0.136661519200618	0.05641777	0.199402842649123	0.4643017	0.0678702614323337	0.2662698	0.983391197464041
ENSG00000075711	DLG1	17.3033333333333	16.3033333333333	7.12666666666667	7.46666666666667	22.5133333333333	21.3133333333333	31.59	27.5466666666667	0.0251462722344717	0.7682266	-0.164450349373835	0.7682266	0.268105240664342	0.9353863	-0.0253986090920604	0.9957948	0.313064487240883
ENSG00000075785	RAB7A	22.1666666666667	23.3166666666667	9.74333333333333	11.4733333333333	87.0866666666667	71.8933333333333	140.44	130.263333333333	-0.163365809569189	0.1712268	-0.132844099089972	0.1712268	0.345105656274328	0.5120281	0.0547816915571024	0.7983095	1.06342209978574
ENSG00000075790	BCAP29	7.08	6.1	3.58666666666667	4.06333333333333	14.8333333333333	11.9033333333333	9.19333333333333	9.79	0.264473607199302	0.7899867	-0.00854743916088818	0.7899867	0.071687242219495	0.1163928	-0.223495130963579	0.8642985	-0.873092111831721
ENSG00000075856	SART3	12.9966666666667	13.7733333333333	3.43	4.40333333333333	17.27	18.9066666666667	47.3066666666667	39.15	-0.335048772168325	0.5186029	0.0128484992991567	0.5186029	0.263396018696806	0.0846118	0.0277962352139012	0.01632849	-0.611036778995593
ENSG00000075914	EXOSC7	9.06666666666667	9.44666666666667	3.58	3.31666666666667	22.1333333333333	16.59	27.18	29.7866666666667	0.0641363746535157	0.106138	-0.205717514004498	0.106138	0.0505549983906368	0.4083456	0.0301144035966727	0.2622575	4.23640399556049
ENSG00000075945	KIFAP3	10.4266666666667	10.0633333333333	3.01666666666667	2.69666666666667	9.19333333333333	7.94333333333333	38.4466666666667	35.33	-0.12129665532703	0.2770567	-0.252969697556987	0.2770567	-0.05000705401996	0.9401896	-0.0329316490295017	0.3962732	-1.45828711425181
ENSG00000075975	MKRN2	6.78333333333333	6.68333333333333	3.11666666666667	3.57666666666667	14.0166666666667	11.6033333333333	22.2	23.5466666666667	0.137955933767856	0.2455323	-0.269198958942997	0.2455323	0.274126361986697	0.2860122	-0.019927046279407	0.4338794	-0.017796284480136
ENSG00000076003	MCM6	15.7233333333333	16.1866666666667	5.09	5.45333333333333	17.65	16.2466666666667	102.28	84.3866666666667	-0.341704917274225	0.2175587	-0.114762436448964	0.2175587	0.253206345270826	0.7670141	-0.00387752164640087	0.9847476	-0.0691524302116751
ENSG00000076043	REXO2	22.79	23.5133333333333	13.2766666666667	19.48	65.8066666666667	55.8266666666667	26.0466666666667	25.6866666666667	0.0574382935750393	0.6676209	-0.178023846492179	0.6676209	0.273652154899441	0.307149	0.0124021962997389	0.3477802	-2.40852672932826
ENSG00000076053	RBM7	8.04	7.29	6.08333333333333	5.94	20.2266666666667	14.74	14.2166666666667	15.6533333333333	0.159627883136189	0.00874979	-0.143599871229155	0.00874979	0.0800161078685671	0.3138683	0.178992692965577	0.402781	-1.88034270573359
ENSG00000076067	RBMS2	0.626666666666667	0.5	0.426666666666667	1.32666666666667	1.22	1.65333333333333	1	0.77	0.300034531375949	0.3872417	-0.0379445357232551	0.3872417	0.6480801915326	0.2384776	0.0520526191137853	0.04611575	0.1667703367177
ENSG00000076108	BAZ2A	17.42	18.5166666666667	8.09	9.94333333333333	30.5766666666667	33.2566666666667	73.6066666666667	73.0966666666667	-0.00485108925709454	0.2077369	0.161044201497376	0.2077369	0.288947410390893	0.7503539	0.155940041642848	0.04680003	0.555799877051118
ENSG00000076201	PTPN23	3.64	4.96333333333333	2.79333333333333	7.01333333333333	8.49666666666667	9.64	30.3233333333333	23.8033333333333	-0.148468273409996	0.240395	0.180794420362207	0.240395	0.628318196355723	0.05955835	0.212538552153925	0.6499505	-1.13587022818763
ENSG00000076242	MLH1	11.1366666666667	9.89333333333333	6.27333333333333	5.43	14.53	12.7433333333333	29.26	24.91	-0.0527104906982601	0.1534585	-0.0602427196248865	0.1534585	-0.000536522962105046	0.04600737	-0.0973387580718645	0.9920437	0.785000618642107
ENSG00000076248	UNG	6.05	6.30666666666667	2.52	2.83	17.5233333333333	14.6866666666667	36.3066666666667	26.5933333333333	-0.091544771884065	0.203476	-0.278282293008057	0.203476	0.00416308920031305	0.3974878	0.0431199204457275	0.742987	-0.323808835057196
ENSG00000076321	KLHL20	5.17	5.24	2.08666666666667	2.6	4.59333333333333	5.03666666666667	8.62666666666667	6.89666666666667	-0.442218331235376	0.8560789	-0.00335490591121967	0.8560789	0.269765766108892	0.7430252	-0.124553039301329	0.4235374	0.634768483194658
ENSG00000076351	SLC46A1	8.22	8.97666666666667	2.76666666666667	3.24	18.3466666666667	15.4033333333333	26.3966666666667	27.7666666666667	-0.00905455181418535	0.02004513	-0.0971221270900662	0.02004513	0.703894907066881	0.7265224	0.05796756302734	0.4205405	-0.990188069908814
ENSG00000076356	PLXNA2	9.68666666666667	11.04	4.02	4.76666666666667	18.8266666666667	21.2666666666667	40.9633333333333	41.36	-0.0413588725743477	0.006338994	0.130070824213114	0.006338994	0.277792698585079	0.9205318	0.205478931184025	0.08546235	-0.515460009974539
ENSG00000076382	SPAG5	11.42	13.6266666666667	6.25333333333333	7.62666666666667	17.25	17.78	51.8766666666667	47.6633333333333	-0.130949359045722	0.5128574	0.107925901167261	0.5128574	0.275225994078803	0.8980506	0.146251834096233	0.4613692	-0.158715530434126
ENSG00000076513	ANKRD13A	10.1833333333333	10.5566666666667	6.24333333333333	5.75333333333333	16.5233333333333	18.3066666666667	12.1233333333333	15.4366666666667	0.530178965545768	0.9927945	0.249102709647483	0.9927945	-0.160339617204463	0.0587804	0.061707839339161	0.7387994	0.0009365295219248
ENSG00000076554	TPD52	61.45	61.7033333333333	34.7866666666667	43.4133333333333	203.64	186.79	72.5833333333333	71.3066666666667	0.167067132695077	0.9885828	-0.0121691940126425	0.9885828	0.180149584757732	0.2808774	0.0297911955493193	0.7941062	-0.181600837613471
ENSG00000076555	ACACB	2.63333333333333	1.95666666666667	0.693333333333333	0.81	2.35	2.71333333333333	3.03666666666667	3.21333333333333	-0.0701998362790524	0.07010096	0.0735288741397495	0.07010096	0.096363793018809	0.5660804	0.152634022592473	0.454695	-0.0517547071853874
ENSG00000076604	TRAF4	24.6166666666667	23.0966666666667	21.9	24.8666666666667	25.2433333333333	29.33	8.61666666666667	9.67	-0.083280559039717	0.8186634	0.446967579462255	0.8186634	0.418526842919404	0.5778612	-0.00345022187088162	0.1570349	0.389704413233825
ENSG00000076641	PAG1	1.21	0.9	0.186666666666667	0.52	1.89	1.62666666666667	3.01666666666667	2.98	0.101795979284669	0.7351608	-0.351887871658029	0.7351608	0.378758599966045	0.746692	-0.060788035153398	0.001688631	-4.1079156665448
ENSG00000076650	GPATCH1	2.12333333333333	2.46333333333333	1.46333333333333	1.17666666666667	3.80666666666667	3.78666666666667	7.21	6.84333333333333	-0.215227800622637	0.2026738	-0.102755507937216	0.2026738	-0.0519992063968919	0.9892247	0.181758697609876	0.1840949	0.0570849707366907
ENSG00000076685	NT5C2	8.73333333333333	9.08666666666667	5.17	6.61666666666667	13.2866666666667	10.9366666666667	27.2233333333333	25.66	-0.140867645422444	0.4659263	0.0439382881932966	0.4659263	0.441799285839616	0.5097947	-0.0222884121481774	0.4234556	-0.34223258694432
ENSG00000076770	MBNL3	0.53	0.34	0.353333333333333	0.59	1.66	1.45333333333333	1.8	2.20666666666667	0.0574341278367769	0.2771547	-0.517613479498035	0.2771547	-0.0956421663564146	0.4210399	-0.13849658219439	0.3028219	-2.03317165558019
ENSG00000076826	CAMSAP3	9.24	10.9533333333333	2.69666666666667	3.53333333333333	11.7933333333333	12.2766666666667	45.2633333333333	39.3866666666667	-0.177283821452468	0.006935859	0.111652278510476	0.006935859	0.445772434843502	0.7170746	0.14806988471986	0.9052952	0.0358564556234455
ENSG00000076864	RAP1GAP	12.5233333333333	12.7966666666667	10.5333333333333	13.5733333333333	27.4233333333333	26.06	38.2966666666667	40.8666666666667	0.156896533317139	0.288701	0.0224510034753234	0.288701	0.224607082913691	0.01039218	0.0116515260315619	0.5908686	-0.381821676497532
ENSG00000076924	XAB2	7.81	7.59333333333333	2.98333333333333	2.44333333333333	6.69333333333333	6.58333333333333	37.7	36.0533333333333	-0.0479146244605015	0.9889762	0.0414083686132676	0.9889762	-0.243294230261124	0.9662021	-0.0475916525782907	0.8077447	-0.0698352185608351
ENSG00000076928	ARHGEF1	2.37666666666667	3.01666666666667	1.04333333333333	1.23666666666667	3.94666666666667	3.61333333333333	16.5733333333333	15.1666666666667	-0.126278241414944	0.9131328	-0.0981450217686337	0.9131328	0.222773442991409	0.5758136	0.161865584318057	0.255457	0.399910623084779
ENSG00000076944	STXBP2	4.82333333333333	6.10666666666667	1.79	3.18	10.68	9.74333333333333	22.78	21.1366666666667	-0.0228696225918075	0.7625673	-0.0907130096934932	0.7625673	0.302287922045918	0.6890187	-0.0235730810721599	0.486916	-0.214441360879843
ENSG00000076984	MAP2K7	3.07333333333333	3.67333333333333	2.32	2.56	7.78333333333333	7.84333333333333	19.8633333333333	25.8133333333333	0.0101884268598447	0.7002175	0.0653714890793911	0.7002175	0.00906516680570224	0.5871254	0.106803056545613	0.9735832	0.276456844962675
ENSG00000077044	DGKD	6.46	7.42	4.10333333333333	3.67666666666667	10.4033333333333	11.4133333333333	7.44666666666667	13.2133333333333	0.47604165719152	0.04721616	0.278025089004116	0.04721616	-0.0221267984782454	0.1621755	0.0711300437608839	0.8860041	0.328877539231668
ENSG00000077063	CTTNBP2	3.59333333333333	3.39666666666667	1.95	1.84	4.57666666666667	5.18333333333333	14.0933333333333	8.60666666666667	-0.448627659127665	0.6175572	0.0598354379377781	0.6175572	0.0406188295917707	0.9379186	0.0951863295617725	0.7945833	0.0846889240463544
ENSG00000077080	ACTL6B	11.7466666666667	10.55	3.39333333333333	2.78666666666667	17.3266666666667	14.07	23.6566666666667	31.02	0.237043843471472	0.2665566	-0.191526347276576	0.2665566	-0.321310956652884	0.416867	-0.104023144204237	0.3085042	0.242994146219952
ENSG00000077097	TOP2B	18	17.7966666666667	3.44666666666667	3.52333333333333	13.19	11.8633333333333	54.7333333333333	49.53	-0.117845228818846	0.9401865	-0.155050393089422	0.9401865	-0.0436749717526688	0.6851429	-0.0749645685554388	0.618252	0.506584652616719
ENSG00000077147	TM9SF3	32.7266666666667	31.0466666666667	7.66333333333333	7.24	54.4733333333333	45.0266666666667	63.5266666666667	86.6233333333333	0.422002485813404	0.5205462	-0.279226720975728	0.5205462	-0.145635735339818	0.06111028	-0.0910352870405067	0.9734606	0.0951908133580304
ENSG00000077150	NFKB2	1.49333333333333	1.56666666666667	0.58	0.72	1.55333333333333	1.37	5.39666666666667	4.37	-0.257531684660782	0.4176294	-0.118935488597398	0.4176294	0.0602143102830244	0.6652754	0.153703635817244	0.1973087	-0.401212997722395
ENSG00000077152	UBE2T	38.25	39.2866666666667	16.1866666666667	15.8266666666667	107.806666666667	77.0233333333333	156.156666666667	173.843333333333	0.152031399183373	0.06391794	-0.369099011477801	0.06391794	-0.0466501064294178	0.7717955	-0.000507168006903314	0.002676961	-2.54535290974929
ENSG00000077157	PPP1R12B	10.3066666666667	11.0766666666667	2.47666666666667	2.63	8.24666666666667	8.75666666666667	9.08333333333333	8.11	-0.0589053393323491	0.01748197	-0.131068203554721	0.01748197	0.263576945683185	0.08057081	-0.0129755179229099	0.07499497	-0.435792514672643
ENSG00000077232	DNAJC10	57.0633333333333	58.04	34.0566666666667	33.4433333333333	88.8166666666667	77.65	103.736666666667	118.253333333333	0.140357120414613	0.876848	-0.0475366244596565	0.876848	-0.0112247922632687	0.4405183	0.00428385166582679	0.1619541	0.0513550153304441
ENSG00000077235	GTF3C1	10.9466666666667	9.68666666666667	1.63	2.04666666666667	7.14333333333333	7.33	40.7633333333333	33.3033333333333	-0.305694338169941	0.2747994	0.184367066248684	0.2747994	0.505589731177342	0.1236766	0.103514317418164	0.0106258	0.404945136757227
ENSG00000077254	USP33	16.6633333333333	17.2166666666667	11.82	11.9033333333333	22.9233333333333	25.69	44.2633333333333	42.8366666666667	0.00384678334316746	0.07222704	-0.00549964764822253	0.07222704	0.125053307261713	0.9106075	0.0473064137895465	0.06339136	0.656036757111704
ENSG00000077264	PAK3	4.36333333333333	3.68333333333333	1.86666666666667	2.53333333333333	8.52666666666667	9.09	5.34666666666667	4.05666666666667	-0.231989480669631	0.9401069	0.0205462319233032	0.9401069	0.34895962185657	0.7455162	-0.0751323004267537	0.09612115	-0.392070634172844
ENSG00000077279	DCX	2.72333333333333	3.85	1.99333333333333	2.09333333333333	9.38666666666667	6.15666666666667	21.0666666666667	21.08	-0.118580079833129	0.2443086	-0.345632641081538	0.2443086	-0.0268354622612703	0.5177058	0.0580032902360843	0.3342193	-0.407367290372997
ENSG00000077312	SNRPA	18.5433333333333	20.62	11.9433333333333	9.06666666666667	23.24	19.07	61.4066666666667	76.2333333333333	0.303499007985108	0.03927409	-0.147961060626735	0.03927409	-0.304447201586286	0.9923039	0.000721939384083825	0.03009418	-0.808155704275872
ENSG00000077327	SPAG6	3.17	3.26	2.35666666666667	2.57333333333333	9.32666666666667	8.65	6.72333333333333	6.74	0.119282155540046	0.2470381	0.0276820491144996	0.2470381	0.249551109894173	0.1394441	0.0977476140326186	0.2988708	-0.924072796731576
ENSG00000077348	EXOSC5	2.73333333333333	3.52	1.74666666666667	2.54	13.6066666666667	12.6666666666667	8.30666666666667	8.39666666666667	-0.0352526989596798	0.9233602	0.125632550293689	0.9233602	0.530543256104031	0.1445695	0.126149903284787	0.8974118	-0.0655556214069817
ENSG00000077380	DYNC1I2	26.25	25.4066666666667	9.55	7.02666666666667	18.0866666666667	18.72	94.1033333333333	90.7766666666667	-0.0269154445750033	0.1174861	-0.162997919746196	0.1174861	-0.447505616824874	0.7080624	-0.0963256849149197	0.327634	0.11981507550444
ENSG00000077454	LRCH4	7.68333333333333	8.69	7.04	10.2033333333333	20.1166666666667	21.42	20.88	21.63	0.0291741337790317	0.2798852	0.122332324521324	0.2798852	0.485872236202612	0.08578399	0.2103280015167	0.1795395	-0.930407100135057
ENSG00000077458	FAM76B	6.32	7.39333333333333	3.10666666666667	4.10333333333333	6.28666666666667	7.99333333333333	4.48666666666667	4.09333333333333	0.310888335258178	0.2297912	0.131310346596433	0.2297912	0.268910475015759	0.3901927	0.0333888782961234	0.1572212	-0.768317529214896
ENSG00000077463	SIRT6	3.26333333333333	2.93333333333333	2.37666666666667	2.61333333333333	5.46666666666667	6.03	10.9133333333333	9.86666666666667	-0.00756877674368495	0.631346	0.129430878756487	0.631346	0.253010530834415	0.05862055	-0.00541547877219628	0.837095	-0.0593297304849871
ENSG00000077514	POLD3	5.64	5.36666666666667	2.49333333333333	4.84666666666667	8.27666666666667	9.33333333333333	14.61	11.2933333333333	-0.17347517075711	0.05824064	0.00575260281878265	0.05824064	0.453442888860863	0.7971225	0.0230091335206142	0.7665905	0.50534415040886
ENSG00000077549	CAPZB	30.0166666666667	30	14.7966666666667	15.3033333333333	112.916666666667	105.53	157.903333333333	173.433333333333	0.0951352693946319	0.1090239	-0.0605047407524255	0.1090239	-0.0617692660566425	0.7715784	-0.0387582720794111	0.5729659	0.573680014338435
ENSG00000077585	GPR137B	4.33666666666667	3.83666666666667	3.93	4.04	8.39333333333333	8.43	3.18666666666667	3.07666666666667	-0.187790299481547	0.005926328	0.313370670694056	0.005926328	-0.0469345456645609	0.0608683	-0.0826043987842962	0.2409429	0.00960746090370357
ENSG00000077616	NAALAD2	2.97	2.49	1.19666666666667	1.09666666666667	2.98333333333333	2.59333333333333	6.96333333333333	5.95666666666667	-0.115818246345732	0.07630546	-0.0492681064976339	0.07630546	0.0683094836815541	0.8640331	-0.177624858028447	0.05660366	-0.435983471614052
ENSG00000077684	JADE1	3.30666666666667	3.45333333333333	2.3	3.02333333333333	8.60333333333333	9.25	10.73	11.78	-0.0604545236773006	0.09393373	0.0205657967111312	0.09393373	0.130422735121793	0.6217019	0.0527912479991173	0.1733018	-0.174269961022052
ENSG00000077713	SLC25A43	0.703333333333333	0.783333333333333	0.99	1.03666666666667	1.44333333333333	1.89333333333333	0.606666666666667	0.786666666666667	0.147131328957963	0.3805526	0.742347796258129	0.3805526	0.00330692801202304	0.1720801	0.0635167186972496	0.7505652	-0.0904730671227121
ENSG00000077721	UBE2A	16.7433333333333	15.9166666666667	10.4333333333333	11.0933333333333	51.0566666666667	48.5	30.8733333333333	30.9	0.0692312232043406	0.7529943	-0.0331008541908764	0.7529943	0.174689356160515	0.4919294	-0.0143442762867014	0.1328974	-0.142013417495291
ENSG00000077782	FGFR1	9.69	10.4133333333333	3.51333333333333	4.08666666666667	25.8266666666667	26.9166666666667	37.3766666666667	36.8266666666667	0.17533051687937	0.4066376	0.0194449885449242	0.4066376	0.252417719312453	0.01934357	0.0463626093160894	0.9975686	-1.10065009124088
ENSG00000077942	FBLN1	1.29333333333333	1.73666666666667	0.966666666666667	1.17666666666667	6.02666666666667	6.04666666666667	8.83333333333333	9.48666666666667	0.177557975613838	0.394286	-0.240145733233482	0.394286	0.153721502800321	0.2474821	0.206210540191649	0.8019485	-0.577028471550117
ENSG00000078018	MAP2	15.9166666666667	18.1833333333333	5.37	5.86	29.4033333333333	23.5033333333333	51.52	61.02	0.106706732103723	0.917188	-0.196466526059558	0.917188	0.175840502724105	0.8742312	0.145450753781926	0.2808139	-0.213216619303449
ENSG00000078043	PIAS2	6.81666666666667	6.82333333333333	3.10666666666667	3.62	9.77	9.86666666666667	6.85	7.12	0.0672954112202735	0.9034371	0.0480138342895078	0.9034371	0.282603793586294	0.2678436	0.079472311223161	0.6926626	-0.290046547419174
ENSG00000078061	ARAF	6.32666666666667	6.13333333333333	5.07	5.95666666666667	12.86	13	5.04	6.83666666666667	0.0843341113963061	0.005444341	0.155447580911223	0.005444341	0.44721813400271	0.0921547	0.0709792035608467	0.0001902219	-0.252883897461424
ENSG00000078070	MCCC1	4.59666666666667	3.74	2.26666666666667	2.3	4.68	4.58	9.63	9.51666666666667	-0.271599877490407	0.3887802	-0.0145687275457274	0.3887802	-0.00165848919747091	0.1190511	0.0916999496938251	0.1709603	0.829654064676316
ENSG00000078081	LAMP3	5.16333333333333	5.51333333333333	1.80666666666667	2.05666666666667	7.44	6.05	15.2533333333333	16.02	0.0335043870511349	0.9279714	-0.216206693251595	0.9279714	0.037256968924873	0.3030226	-0.0026276001603156	0.7788832	0.107498574423959
ENSG00000078114	NEBL	9.49666666666667	10.5133333333333	6.54666666666667	6.95666666666667	23.75	21.3666666666667	16.38	18.7766666666667	0.25345155895211	0.7661752	-0.0477229643976305	0.7661752	-0.161515777402665	0.7275787	0.0284693270557392	0.5983933	-0.328366291506088
ENSG00000078124	ACER3	2.11333333333333	2.14	1.91666666666667	1.77	5.61333333333333	5.16	3.85333333333333	2.69666666666667	0.0643921373224212	0.1884135	0.115072314428754	0.1884135	-0.183247211589028	0.03232576	-0.0231189022947307	0.3001019	-0.436202090503901
ENSG00000078140	UBE2K	12.03	13.3166666666667	14.05	14.5433333333333	59.43	55.15	51.51	55.35	0.128736631211611	0.9844964	-0.0619412899342002	0.9844964	0.144197961849931	0.2370533	0.0533038899272746	0.02431536	-0.854691674240547
ENSG00000078142	PIK3C3	14.36	11.75	4.38333333333333	3.23666666666667	9.88333333333333	8.89333333333333	32.81	25.27	-0.185759345567832	0.1087488	0.0825107411540964	0.1087488	-0.0215423424172956	0.6992206	-0.0367124845949931	0.9315129	-0.0213973646499597
ENSG00000078177	N4BP2	29.5733333333333	30.7633333333333	14.3533333333333	13.8866666666667	45.3633333333333	41.87	73.86	85.8366666666667	0.129226474678763	0.1676493	-0.136910518015377	0.1676493	0.112332209441329	0.1961871	0.000767168225381809	0.01072498	0.109707331208345
ENSG00000078237	TIGAR	1.21666666666667	1.42	0.4	0.793333333333333	3.94	2.14666666666667	2.29	3.80333333333333	0.321009949606621	0.4478465	-0.71860980276965	0.4478465	0.536267992344054	0.4088533	-0.0258060035309833	0.1251221	0.0129460150984038
ENSG00000078246	TULP3	5.64666666666667	5.68666666666667	3.49666666666667	3.91666666666667	10.2966666666667	9.69666666666667	24.4066666666667	20.8833333333333	-0.174531883781887	0.05920359	-0.13547999484131	0.05920359	0.406156134341004	0.3120275	0.0165504585844101	0.0193188	-0.653701727432997
ENSG00000078269	SYNJ2	6.64666666666667	7.37	3.78	4.47	10.74	13.1333333333333	20.9366666666667	21.5533333333333	-0.0487408422286286	0.3025767	0.16728609767748	0.3025767	0.140150209320009	0.3465534	0.0496504650307088	0.3276689	0.0740201271186427
ENSG00000078295	ADCY2	4.45333333333333	4.65	2.41	2.49333333333333	4.49333333333333	4.91	3.36	5.64	0.498236490518361	0.03937077	0.122399096278527	0.03937077	0.00701260150240124	0.3219788	0.033893707129514	0.3076789	0.220161216054511
ENSG00000078304	PPP2R5C	20.9766666666667	19.7033333333333	16.3166666666667	13.6066666666667	26.7	27.9033333333333	34.9133333333333	41.2733333333333	0.0968767583221766	0.1806686	0.13718331283277	0.1806686	-0.210800471414998	0.1624028	0.000164540113900102	0.5453191	0.00381776695109348
ENSG00000078369	GNB1	38.0566666666667	41.14	28.6266666666667	31.0933333333333	121.803333333333	128.396666666667	102.563333333333	114.543333333333	0.125262932214381	0.1599816	0.110727158050365	0.1599816	-0.0578416120168193	0.6084189	0.0454187110775184	0.07697808	-1.31156827968909
ENSG00000078403	MLLT10	10.3533333333333	12.7533333333333	7.35	9.86	17.58	16.0266666666667	13.4666666666667	16.6566666666667	0.160973656912025	0.931064	0.0142273723046085	0.931064	0.173120465114137	0.2876275	0.159063054181065	0.7143186	-0.0574615846709223
ENSG00000078487	ZCWPW1	1.07333333333333	0.65	0.393333333333333	0.46	0.78	0.86	0.77	0.893333333333333	0.51003020430256	0.854421	-0.0129354507779056	0.854421	0.350625553183669	0.8569583	-0.602298681030577	0.243273	0.447731994722394
ENSG00000078618	NRDC	38.3666666666667	39.7166666666667	13.7733333333333	10.4	49.8266666666667	42.2933333333333	120.353333333333	126.953333333333	0.132918671133853	0.4417719	-0.312976309459689	0.4417719	-0.252464771894179	0.3046562	-0.0669253816298117	0.8944381	-0.787506982192822
ENSG00000078668	VDAC3	37.5833333333333	37.8933333333333	15.0366666666667	13.1733333333333	60.6566666666667	42.6266666666667	108.063333333333	124.056666666667	0.125971891358401	0.7655072	-0.412717743461831	0.7655072	-0.24045143677172	0.7501291	-0.0680794388706145	0.7107996	-0.0400772166058267
ENSG00000078674	PCM1	14.3933333333333	12.9633333333333	3.43666666666667	3.73	14.17	11.6266666666667	34.1	30.0066666666667	0.0196451909472488	0.6964021	-0.182812200380223	0.6964021	0.0577272875065171	0.2453423	-0.11269712063942	0.7133331	-0.247090728551481
ENSG00000078687	TNRC6C	2.56	2.74	0.703333333333333	0.85	3.13666666666667	3.75	9.17666666666667	6.41333333333333	-0.317834548021851	0.001151588	0.205947913172645	0.001151588	0.475057510996834	0.2121133	0.126065601851296	0.02660561	0.638271048019953
ENSG00000078699	CBFA2T2	12.3333333333333	12.4733333333333	8.89666666666667	10.7366666666667	23.0733333333333	20.8966666666667	38.0766666666667	33.75	-0.27914659164594	0.1354548	-0.0889888802329342	0.1354548	0.349137059226839	0.04429469	0.0805896872081826	0.7983961	-2.6883649865866
ENSG00000078725	BRINP1	8.08333333333333	8.28333333333333	3.56	4.37	16.87	17.6933333333333	16.52	14.7566666666667	-0.0709029525845342	0.6498608	0.00658015087805808	0.6498608	0.18964444901612	0.6428588	0.0549581980666876	0.173897	-0.552853546767489
ENSG00000078747	ITCH	24	25.81	13.07	14.08	36.9233333333333	29.5633333333333	49.92	56.3433333333333	0.00311902317019541	0.2714254	-0.210606040315226	0.2714254	-0.0623915150076151	0.8685968	-0.0833758453731068	0.350386	-1.18030250924182
ENSG00000078804	TP53INP2	5.22666666666667	5.46666666666667	4.82333333333333	4.31	10.5733333333333	10.1266666666667	7.41	7.3	-0.0015945410642626	0.5236759	0.0219172781873267	0.5236759	-0.103182656582377	0.8628484	0.0628270806278239	0.01651575	-0.436324561403509
ENSG00000078808	SDF4	19.1833333333333	19.1966666666667	8.77333333333333	8.43666666666667	44.33	48.1433333333333	32.51	44.6766666666667	0.238663610974527	0.3497577	0.0722997669921961	0.3497577	0.0131457820370189	0.7131343	-0.00711800175341093	0.3775979	0.80501057267209
ENSG00000078902	TOLLIP	11.6433333333333	11.81	8.67	8.12333333333333	55.79	57.2066666666667	39.4833333333333	40.7	0.0257325210072947	0.9314111	0.0905589317237805	0.9314111	-0.040143287679582	0.2502758	0.057507793164401	0.456311	-0.488209186859609
ENSG00000078967	UBE2D4	3.65666666666667	3.70333333333333	5.13	5.72333333333333	3.23	2.94333333333333	2.20666666666667	1.34666666666667	-0.484660109352799	0.002786114	0.329943634056065	0.002786114	0.46986723620928	0.07374873	0.129968158446076	0.6058482	-0.970547089749053
ENSG00000079102	RUNX1T1	13.74	14.6566666666667	10.2833333333333	12.6966666666667	30.07	30.6566666666667	41.8766666666667	39.6966666666667	-0.0345372681481857	0.9505439	0.0329822604829921	0.9505439	0.186973282915025	0.9588799	0.0779015068536282	0.8998378	-1.65088266759966
ENSG00000079112	CDH17	5.88	5.76333333333333	1.72666666666667	1.87666666666667	8.01	6.44666666666667	33.19	29.01	-0.130256878560399	0.596934	-0.337321467936938	0.596934	-0.144216505257758	0.5851383	-0.0124964230482725	0.002566367	1.51317523056653
ENSG00000079134	THOC1	10.2	10.5966666666667	3.66333333333333	4.05	8.36666666666667	8.66	9.80666666666667	9.99333333333333	-0.113550902696398	0.1399585	0.079073314847995	0.1399585	0.130597903593676	0.8176644	0.0258649247125158	0.5563196	-0.128043335573998
ENSG00000079150	FKBP7	1.98333333333333	1.64333333333333	1.27666666666667	1.14666666666667	5.55333333333333	3.72666666666667	3.72333333333333	4.14	0.137049644309553	0.9439204	-0.341208063721319	0.9439204	0.10338846000161	0.6112704	-0.0993931019297434	0.9239793	0.0784743233614558
ENSG00000079156	OSBPL6	5.06	4.71333333333333	2.02666666666667	2.16666666666667	8.04666666666667	5.84	15.5166666666667	16.17	0.118740592879121	0.007347798	-0.255976359478828	0.007347798	-0.0103925408441699	0.9770681	-0.0647941857131062	0.1155431	-0.658684006713829
ENSG00000079246	XRCC5	47.0733333333333	43.4066666666667	19.7133333333333	20.5033333333333	55.4033333333333	49.8066666666667	251.75	205.046666666667	-0.250310034822114	0.6484019	-0.25087532115406	0.6484019	-0.121599864334931	0.1747682	-0.0674491197137925	0.8670527	0.116680371108414
ENSG00000079257	LXN	3.84	3.54	1.86666666666667	2.19	10.7966666666667	7.63	12.44	14.0533333333333	0.149840436940209	0.7316947	-0.406336303445977	0.7316947	0.207832883043522	0.6450958	-0.19272475675433	0.002595839	-0.236427898236704
ENSG00000079277	MKNK1	8.49666666666667	8.90333333333333	3.93666666666667	5.22666666666667	12.8	13.35	15.2633333333333	18.0166666666667	0.00186917036671375	0.1957494	0.0690025598737645	0.1957494	0.0690714659325584	0.4020264	-0.0213839211439701	0.02711618	-1.49869870725902
ENSG00000079313	REXO1	3.28333333333333	3.73	1.87	3.73333333333333	4.85333333333333	6.43333333333333	4.99	4.76333333333333	0.0171504623537846	0.01673345	0.484126871961059	0.01673345	0.973791330026809	0.0617043	0.124991702872376	0.726685	-0.492519853706757
ENSG00000079332	SAR1A	12.8266666666667	13.41	11.57	11.62	51.0833333333333	38.5833333333333	49.3633333333333	48.8433333333333	0.0515152021269687	0.8849075	-0.176016552083413	0.8849075	-0.0154083746735338	0.2730994	0.00175412488351778	0.05768153	-0.503357087573692
ENSG00000079335	CDC14A	2.43	2.44333333333333	1.06	1.26	5.12333333333333	5.37666666666667	5.27666666666667	4.94	-0.0559369315556655	0.0673582	-0.0495444913218215	0.0673582	0.13547127769333	0.997157	0.0216350297995325	0.8882299	-0.798747445583926
ENSG00000079385	CEACAM1	0.776666666666667	0.943333333333333	0.516666666666667	0.51	2.40666666666667	2.66333333333333	4.65	6.33	-0.359667470063275	0.7335909	0.202322036550804	0.7335909	0.130990560925796	0.1043048	0.217193741957066	0.8952539	0.516402931657168
ENSG00000079387	SENP1	5.70666666666667	6.02333333333333	8.00333333333333	8.71	14.3666666666667	13.5233333333333	15.73	13.5	0.0617525808208246	0.0933615	0.0929772042521542	0.0933615	0.0891688675532869	0.4518904	-0.0254865405915901	0.8269583	0.71072433990207
ENSG00000079432	CIC	8.87333333333333	10.4733333333333	3.15666666666667	3.37333333333333	10.93	12.5566666666667	14.45	16.98	0.146069888465536	0.006043672	0.246912617954244	0.006043672	0.405300836832476	0.8579976	0.180575406608116	0.7642152	-1.49625493463022
ENSG00000079435	LIPE	1.02666666666667	0.71	0.41	0.783333333333333	1.97	1.56333333333333	5.18333333333333	5.13666666666667	0.469494599116433	0.7811078	0.188089844762651	0.7811078	1.17100566619666	0.8016249	-0.113287875684166	0.4538988	0.454932026739418
ENSG00000079459	FDFT1	143.876666666667	141.47	49.29	51.75	241.736666666667	168.57	734.556666666667	756.436666666667	-0.00618539226289805	0.2679261	-0.45900435739571	0.2679261	-0.0204423769796147	0.08196155	-0.0430969270959558	0.9527682	-0.564161220043573
ENSG00000079462	PAFAH1B3	18.6866666666667	19.0966666666667	19.1033333333333	19.73	69.2366666666667	76.76	42.48	49.5966666666667	0.0775900547825028	0.04651817	0.216311509245602	0.04651817	0.188070368845118	0.03184618	0.0150270233545111	0.01076003	-0.202292776776421
ENSG00000079482	OPHN1	1.00333333333333	1.24666666666667	0.403333333333333	0.626666666666667	1.71666666666667	0.79	4.10333333333333	3.09	-0.135011597927325	0.3339044	-0.323486619329262	0.3339044	0.140895690648996	0.5261714	-0.075985053042825	0.4704315	-0.685827067735076
ENSG00000079616	KIF22	10.7533333333333	10.8266666666667	4.51333333333333	6.11666666666667	10.6	9.85	38.1166666666667	33.2133333333333	-0.277984610628654	0.43127	-0.177074136791251	0.43127	0.432116136591196	0.4635773	-0.0675677529456236	0.09698782	0.536652306227319
ENSG00000079689	SCGN	86.6833333333333	83.8166666666667	22.9733333333333	24.2933333333333	138.283333333333	93.4933333333333	515.096666666667	439.35	-0.227682808377194	0.1729383	-0.479114722951921	0.1729383	0.0940818183606105	0.02545789	-0.0810995381510899	0.474875	-1.03511934002243
ENSG00000079691	CARMIL1	5	5.06666666666667	1.64333333333333	1.37333333333333	4.78666666666667	3.83333333333333	11.0166666666667	9.97	-0.0184047802353167	0.1262442	-0.192749753853459	0.1262442	-0.0649575720792317	0.7047668	-0.00376995095008947	0.399213	0.0467713999621115
ENSG00000079739	PGM1	5.80333333333333	5.12666666666667	2.82333333333333	2.08333333333333	6.54	5.76666666666667	18.02	20.0566666666667	0.132111300647964	0.01520655	-0.125643279108005	0.01520655	-0.393560142894493	0.4303548	-0.202888417268156	0.6548287	-0.405656874942906
ENSG00000079785	DDX1	25.3933333333333	24.27	6.93666666666667	5.58333333333333	23.2766666666667	17.9633333333333	110.95	98.4766666666667	-0.163862344454749	0.3156188	-0.286793425118057	0.3156188	-0.147877872774963	0.735829	-0.0673325152046642	0.01022869	0.193612637682781
ENSG00000079805	DNM2	17.38	21.1933333333333	7.85666666666667	10.5866666666667	30.8133333333333	28.5466666666667	74.83	79.7066666666667	0.00333232089457525	0.746799	-0.0439357508925813	0.746799	0.358434809716416	0.4915369	0.106638881914762	0.3137855	-2.94463015842508
ENSG00000079819	EPB41L2	2.14333333333333	2.56333333333333	0.616666666666667	1.44	2.7	3.34666666666667	8.57	5.9	-0.19877693654769	0.6875461	-0.01692918980293	0.6875461	-0.0368706523635356	0.6712524	0.122910494122417	0.3468853	-2.61181329617834
ENSG00000079931	MOXD1	0.613333333333333	0.44	0.25	0.23	0.883333333333333	0.623333333333333	0.93	1.34333333333333	0.0518698611480946	0.1728415	-0.343828760500466	0.1728415	0.307206480426709	0.1629257	-0.203243770649041	0.4422841	-0.375234976135403
ENSG00000079950	STX7	9.70333333333333	9.25333333333333	7.95666666666667	5.73333333333333	33.39	27.7266666666667	31.2666666666667	32.7466666666667	0.294190274485888	0.1341708	-0.0584538414340541	0.1341708	-0.0643263805001268	0.06655817	-0.0295446341528143	0.9866453	-0.25021180134179
ENSG00000079974	RABL2B	4.77333333333333	5.41	2.77	3.52	7.72	8.71666666666667	4.41666666666667	5.46333333333333	0.635327961959896	0.6817731	0.132055136298518	0.6817731	0.183641785856252	0.676887	0.248764946976579	0.03446539	-1.11634283576091
ENSG00000079999	KEAP1	16.3133333333333	16.98	11.43	10.9933333333333	45.0966666666667	44.2666666666667	68.39	62.6733333333333	0.119541288253098	0.3543277	-0.045947025053894	0.3543277	-0.00584856276798185	0.1483352	0.0173245720712352	0.1332751	-0.0447471049406767
ENSG00000080031	PTPRH	0.38	0.373333333333333	0.216666666666667	0.146666666666667	0.75	1.03	1.13	0.726666666666667	-0.29123552305208	0.5109296	0.368169162181932	0.5109296	1.10633430857432	0.5254803	-0.183059851418378	0.05325959	0.111211078078549
ENSG00000080189	SLC35C2	11.56	11.7266666666667	9.61	11.84	33.2533333333333	35.0866666666667	16.3433333333333	16.5933333333333	-0.012353122745238	0.2317484	0.155671278166259	0.2317484	0.259664957065743	0.9879498	0.068763081595355	0.4263404	0.200753466422757
ENSG00000080200	CRYBG3	6.23666666666667	6.11333333333333	1.98666666666667	1.87333333333333	6.7	6.39666666666667	15.11	13.5366666666667	-0.184778375108136	0.5247047	-0.0338181701601101	0.5247047	0.261879785658938	0.3459906	-0.0049222052870368	0.3642054	-0.542228145369063
ENSG00000080298	RFX3	4.28333333333333	4.55	5.44	3.59333333333333	11.0233333333333	9.78	28.7433333333333	25.6433333333333	0.142168337365463	0.9908182	-0.0546808575249988	0.9908182	-0.0751380340571384	0.284	0.0219015832475176	0.2501645	-0.00371321068038633
ENSG00000080345	RIF1	9.77333333333333	10.36	2.55333333333333	3.59333333333333	13.06	11.6766666666667	27.4633333333333	26.1766666666667	-0.137944900964188	0.8439834	0.0139025366470138	0.8439834	0.3237132115698	0.1142859	0.0120782314691912	0.8277365	-1.34316440381772
ENSG00000080371	RAB21	13.96	15.4666666666667	4.55666666666667	4.48	26.0266666666667	22.2833333333333	19.67	20.56	0.09872787413802	0.9871462	-0.113805962630797	0.9871462	-0.161575473138996	0.4862771	0.125139452600306	0.6062275	-0.731664620930506
ENSG00000080503	SMARCA2	23.0166666666667	22.9366666666667	11.7266666666667	14.26	33.6533333333333	31.4366666666667	107.15	90.5566666666667	-0.175751093337411	0.5530211	0.00348953509415484	0.5530211	0.328646650968428	0.662372	-0.00991328860005947	0.4760064	-0.0645590044979012
ENSG00000080546	SESN1	6.88333333333333	5.94	3.62	2.86333333333333	12.0566666666667	8.22333333333333	11.4933333333333	15.1666666666667	0.228269260978337	0.9507581	-0.382706605373526	0.9507581	0.0450226363054727	0.9719496	0.103043182296374	0.1810371	0.38228320111721
ENSG00000080561	MID2	3.21333333333333	3.11	1.40333333333333	1.70333333333333	3.04	3.8	3.08666666666667	4.34	0.602277510770985	0.7136044	0.274240003025069	0.7136044	0.0626955691768885	0.5050737	-0.106431013883423	0.1742879	-0.927668402296371
ENSG00000080603	SRCAP	4.77	5.58666666666667	2.62333333333333	3.27333333333333	12.27	13.7766666666667	25.32	21.89	-0.335208900619889	0.1426993	0.135652508126523	0.1426993	0.577962384051843	0.2796025	0.40013030144832	0.8984404	0.305922629236563
ENSG00000080608	PUM3	4.11333333333333	3.74666666666667	1.45	1.38	3.14666666666667	3.09	9.91666666666667	10.5133333333333	-0.242577750567722	0.03534515	-0.243076829706968	0.03534515	0.0369341305602715	0.0002547771	-0.0784207005482154	0.9594253	0.152589478524572
ENSG00000080644	CHRNA3	1.8	2.04	1.09	1.18	4.51333333333333	4.08666666666667	4.94333333333333	5.48	0.151690547790981	9.911902e-08	0.230906359159223	9.911902e-08	0.157194572181389	0.2708468	0.0990669676844949	0.601557	-0.20076178735498
ENSG00000080802	CNOT4	5.18666666666667	5.22	2.14	2.62	5.83333333333333	5.55333333333333	12.73	12.0733333333333	-0.0368631489320395	0.1798383	-0.0687889677534779	0.1798383	0.274341323424418	0.2269415	0.0341489266960782	0.1722279	0.928356015346616
ENSG00000080815	PSEN1	8.63	8.81333333333333	4.36	3.85	13.7366666666667	9.40333333333333	26.4833333333333	25.6266666666667	-0.0875726341189589	0.2720881	-0.344410446439309	0.2720881	-0.148264364060911	0.08046227	0.00849698555093159	0.9109606	0.032703886152162
ENSG00000080819	CPOX	6.84333333333333	5.92	2.93	2.16	5.58666666666667	5.84666666666667	14.3033333333333	14.5366666666667	0.097623286839875	0.4934301	-0.145224467004215	0.4934301	-0.51318631865026	0.3646042	-0.232012942346278	0.6734329	0.0877763697898555
ENSG00000080822	CLDND1	16.1966666666667	18.66	10.6533333333333	11.8066666666667	47.0366666666667	40.3833333333333	21.5766666666667	19.35	0.013945194880999	0.2015661	-0.0394868127833554	0.2015661	0.30606630190138	0.1766988	0.0390804085341436	0.9300797	-0.203102453102454
ENSG00000080823	MOK	4.52	4.36	2.71333333333333	2.93666666666667	5.84333333333333	4.99333333333333	3.96666666666667	4.67333333333333	0.0255638877106823	0.7750162	-0.051226321708159	0.7750162	0.0318676065800636	0.1751533	-0.0145809257625897	0.3744408	0.567742631976682
ENSG00000080824	HSP90AA1	427.526666666667	415.813333333333	314.84	318.233333333333	672.326666666667	594.793333333333	2386.75666666667	2211.8	-0.238073989245091	0.749952	-0.128489298103421	0.749952	-0.0712960774367701	0.2343714	-0.0412667040642045	0.06279089	-0.800217428393637
ENSG00000080839	RBL1	7.26	6.56666666666667	3.12333333333333	2.87	6.60333333333333	5.74	10.7933333333333	11.2666666666667	-0.104279433395862	0.3226615	-0.0498352841094736	0.3226615	0.214207968111734	0.008097222	-0.00794460788412632	0.01144845	0.490253372979263
ENSG00000080845	DLGAP4	8.02666666666667	9.68	12.2466666666667	15.2066666666667	50.48	51.2066666666667	102.03	104.213333333333	-0.00921728740894423	0.0001557011	0.0659635040252518	0.0001557011	0.402193312204289	0.0369758	0.186418122517011	0.144766	-0.249951713826615
ENSG00000080854	IGSF9B	0.853333333333333	1.04666666666667	0.496666666666667	0.683333333333333	2.64	1.61	3.67333333333333	3.4	0.0490701379316389	0.02048997	0.184809665987439	0.02048997	0.585547416292459	0.4053915	0.364543477083388	0.778197	0.610189151655004
ENSG00000080986	NDC80	4.90333333333333	4.77	1.72	2.11666666666667	5.60333333333333	4.66666666666667	13.1566666666667	11.7933333333333	-0.164516864266824	0.000304207	-0.254906655940256	0.000304207	-0.267125884173755	0.5933697	-0.0272790964389973	0.8629999	-0.465999926988015
ENSG00000081014	AP4E1	2.44666666666667	2.38	1.43666666666667	1.64	3.79	3.25	5.55	5.24	-0.00325962448118311	0.3985232	-0.114658066692703	0.3985232	0.0629330816820639	0.05181631	-0.137027086750646	0.3945818	-0.81804509388275
ENSG00000081019	RSBN1	3.93333333333333	4.07666666666667	2.2	3.27666666666667	6.81333333333333	5.57333333333333	16.63	14.1733333333333	-0.198082376246287	0.5226319	-0.165170624354087	0.5226319	0.432531584857993	0.001760762	-0.00525677913304623	0.08183199	0.0662518911135699
ENSG00000081026	MAGI3	6.51333333333333	6.28666666666667	2.17333333333333	2.75333333333333	8.88333333333333	9.44666666666667	15.2166666666667	13.5333333333333	-0.153310995571802	0.007815042	0.0293213203649083	0.007815042	0.229446897907795	0.03477485	0.00458076051784406	0.4600092	-0.386548940700512
ENSG00000081087	OSTM1	4.42666666666667	4.10666666666667	4.95	5.38666666666667	15.6833333333333	16.7733333333333	8.43333333333333	6.05666666666667	-0.152173174956735	0.6940166	0.17088434246129	0.6940166	-0.0928453648545489	0.8083494	-0.0184355385202206	0.5001686	-0.209890518068983
ENSG00000081154	PCNP	24.75	25.4	20.55	25	67.67	69.48	25.0166666666667	30.74	0.372198191134125	0.07034465	0.124599591598827	0.07034465	0.229564009875352	0.1841129	-0.0120707484833176	0.0005462599	-0.487863209468735
ENSG00000081177	EXD2	5.37333333333333	5.57333333333333	2.12	2.12	7.68333333333333	7.39666666666667	20.76	19.0833333333333	-0.113368531773237	0.5606309	0.0340732792072487	0.5606309	0.17116530321488	0.1825089	0.0508024083463505	0.2825475	-0.526785714285715
ENSG00000081181	ARG2	20.54	20.89	15.38	12.7633333333333	63.6	47.68	108.793333333333	127.573333333333	0.208767228687353	0.4947552	-0.320400261645757	0.4947552	-0.196141151160801	0.07839738	0.00158959175849649	0.7413031	0.249508296628716
ENSG00000081307	UBA5	8.07333333333333	10.0333333333333	2.78666666666667	3.14333333333333	17.2	15.59	16.3966666666667	12.6866666666667	-0.195250646040671	0.05647176	-0.0657463329742338	0.05647176	0.203237831242793	0.3148225	0.157337585981804	0.1201815	-0.0697180231640337
ENSG00000081320	STK17B	3.95666666666667	4.49333333333333	1.56666666666667	1.91	4.75	3.55333333333333	8.11	7.76333333333333	-0.204166780852862	0.888512	-0.0445956460568837	0.888512	0.193219916451791	0.8921187	0.0473709804357965	0.09877771	-1.64760096531675
ENSG00000081377	CDC14B	8.90333333333333	8.87666666666667	3.86	4.54333333333333	7.74333333333333	6.38	5.7	6.45	0.013315862136797	0.006906024	0.052459167828725	0.006906024	0.264377220980808	0.003382901	-0.10348313960773	0.8793197	-0.358236265105269
ENSG00000081386	ZNF510	3.15333333333333	2.90666666666667	3.23	3.1	5.85333333333333	6.49333333333333	8.05333333333333	7.43666666666667	0.0273094611480795	0.4038517	0.0292473152388739	0.4038517	0.0919828540671537	0.7539476	-0.052899787002314	0.7315746	-0.17392783253481
ENSG00000081665	ZNF506	0.93	1.16333333333333	0.526666666666667	0.71	1.85666666666667	1.82	2.81666666666667	2.94666666666667	-0.233507616389324	0.5504112	-0.239677007611252	0.5504112	-0.334053954943041	0.05034046	-0.152508482287822	0.1876274	-0.738039099716728
ENSG00000081692	JMJD4	2.14666666666667	2.11666666666667	1.49333333333333	1.54666666666667	7.08333333333333	6.86	5.14333333333333	5.84333333333333	0.152125244673133	0.6008727	0.0479778419267065	0.6008727	0.509761206464203	0.7189025	0.0562429960112865	0.4928251	0.0840674071237082
ENSG00000081721	DUSP12	26.9333333333333	22.68	25.55	26.0233333333333	57.18	48.42	24.68	23.9733333333333	0.0363834425120046	0.0269903	-0.111890078793822	0.0269903	0.0258683418384944	0.7174815	-0.14704353016066	0.5569986	-1.73404507247191
ENSG00000081760	AACS	14.9433333333333	15.46	9.2	7.68666666666667	19.4033333333333	17.7733333333333	56.3866666666667	57.5333333333333	0.0324061287608393	0.765485	-0.071471934644471	0.765485	-0.184637526467189	0.1435551	0.0466781766419064	0.002798984	-0.120965028411149
ENSG00000081791	DELE1	14.9366666666667	15.17	11.8833333333333	10.8433333333333	23.1033333333333	22.5966666666667	31.96	47.41	0.453653284378851	0.02429275	-0.0166503999018124	0.02429275	-0.0735748719983889	0.7028561	0.053277441852023	0.4966839	-0.739037035330385
ENSG00000081803	CADPS2	0.84	0.87	0.286666666666667	0.343333333333333	1.01666666666667	0.95	1.73333333333333	1.92666666666667	0.288590436715424	0.1776643	0.12895375258341	0.1776643	0.428233249094425	0.07979509	0.105378276823982	0.5957438	-1.85800885753792
ENSG00000081870	HSPB11	14.92	14.7533333333333	15.2733333333333	17.7566666666667	39.4766666666667	39.0633333333333	11.4	12.54	0.0794831182207942	0.2721563	0.0677139058164684	0.2721563	0.25132266160519	0.923338	-0.00317922206048848	0.1328369	-0.263604248839863
ENSG00000081913	PHLPP1	3.15	3.08	1.64333333333333	2.53666666666667	5.37666666666667	4.33666666666667	14.4733333333333	14.4466666666667	-0.124090623877179	0.9823315	-0.16978471223982	0.9823315	0.47354847515971	0.3835211	0.149507569590259	0.3318332	-0.158020024218081
ENSG00000081923	ATP8B1	1.04666666666667	1.18	0.296666666666667	0.63	1.76666666666667	1.76666666666667	2.44666666666667	3.65333333333333	-0.10440382915846	0.8524234	-0.0174449632752705	0.8524234	0.195017144775749	0.766721	0.191420622502832	0.8724857	-0.328533585906286
ENSG00000081985	IL12RB2	0.383333333333333	0.31	0.11	0.213333333333333	1.02	0.456666666666667	0.95	0.76	0.200815947558437	0.02333483	-0.114317448596558	0.02333483	-0.0151239019172411	0.8778183	-0.530130338828941	0.8082476	-1.05837547092922
ENSG00000082068	WDR70	6.72333333333333	7.00333333333333	2.24	2.5	6.01666666666667	4.24	19.7766666666667	17.0233333333333	-0.125052025850341	0.002621031	-0.117302055807109	0.002621031	0.0990671777627794	0.8884147	-0.169933697144085	0.003554387	-1.19043727214132
ENSG00000082146	STRADB	3.54333333333333	3.11	4.07666666666667	4.14333333333333	3.32666666666667	4.77	2.02666666666667	1.45333333333333	0.204182498499861	0.04580728	0.33825267889421	0.04580728	0.0383720724860694	0.2010586	-0.108024722587528	0.9115255	-0.784311608428216
ENSG00000082153	BZW1	41.2933333333333	41.51	18.05	16.64	109.273333333333	90.3166666666667	197.98	208.173333333333	0.0140361516464678	0.08516231	-0.160538829349866	0.08516231	-0.0358781330915896	0.4690491	-0.0485633950018487	0.02293342	-0.839058709718192
ENSG00000082212	ME2	12.5533333333333	12.0533333333333	4.66333333333333	3.94666666666667	14.5	11.3133333333333	23.8666666666667	32.88	0.389432895663437	0.08007059	-0.311305722414425	0.08007059	-0.082878818838938	0.5405944	-0.0613804825382136	0.0177783	-0.748181103246642
ENSG00000082213	C5orf22	6.15333333333333	5.83666666666667	4.06	4.16333333333333	12.2666666666667	8.83333333333333	13.45	12.84	0.0108663105984812	0.001041607	-0.12125020560954	0.001041607	0.248962875212152	0.4064313	-0.022551913204591	0.5062177	0.146269293772926
ENSG00000082258	CCNT2	9.70333333333333	11.2066666666667	6.24666666666667	7.26	20.43	16.7933333333333	14	13.8033333333333	-0.072467435675847	0.005571075	-0.0641859146066954	0.005571075	0.330194507473779	0.1971033	0.0263671884005223	0.5712197	0.248506245705818
ENSG00000082269	FAM135A	10.0966666666667	10.2366666666667	6.08333333333333	5.35	13.3866666666667	12.4233333333333	11.0233333333333	13.0033333333333	0.263121107598685	0.04008419	-0.0897081224782701	0.04008419	-0.0150651823536139	0.9313608	0.0344204083281676	0.06059098	-0.232942563749194
ENSG00000082397	EPB41L3	29.24	29.01	12.8666666666667	15.51	43.5766666666667	38.4133333333333	100.023333333333	92.8433333333333	-0.0067413795470932	0.3604409	-0.236973660478118	0.3604409	0.0866206603496131	0.6955416	-0.0563443537887967	0.5136605	-0.215598984547785
ENSG00000082438	COBLL1	8.57333333333333	9.40666666666667	8.99666666666667	8.49	19.4233333333333	19.37	22.5966666666667	24.76	0.362846906058341	0.001207091	-0.0182796245988257	0.001207091	-0.0461790742049306	0.9297896	0.0698858540288683	0.8710418	0.32985399348567
ENSG00000082458	DLG3	8.87666666666667	9.27333333333333	4.53666666666667	3.76666666666667	19.04	13.56	24.9133333333333	27.8333333333333	0.0559411092346522	0.007563989	-0.39052906293672	0.007563989	-0.119608076991045	0.3057269	0.00720512129817763	0.04835434	-0.532685978954212
ENSG00000082497	SERTAD4	1.12	1.3	0.486666666666667	0.463333333333333	1.96666666666667	1.69	1.61	1.77666666666667	-0.0663643460380237	0.3405209	-0.259202335612058	0.3405209	0.0145098693467842	0.7361483	0.00467052789162503	0.8840011	-0.892172744733785
ENSG00000082512	TRAF5	0.636666666666667	0.63	0.386666666666667	0.306666666666667	1.19333333333333	0.723333333333333	1.40333333333333	2.00333333333333	0.321586887483012	0.8278837	-0.29407759905409	0.8278837	0.51242092447302	0.1667741	0.0928276477600121	0.04620671	-0.608056562046606
ENSG00000082515	MRPL22	11.9766666666667	11.1366666666667	4.52666666666667	6.19666666666667	22.5866666666667	16.7333333333333	23.66	25.4933333333333	0.183950218296045	0.6543223	-0.358123485719829	0.6543223	0.242542787183628	0.6381162	-0.118930822534146	0.1330837	-0.158550875474917
ENSG00000082516	GEMIN5	2.78333333333333	2.87	1.19	0.963333333333333	4.05666666666667	3.85666666666667	18.4866666666667	14.66	-0.260001720237844	0.07727589	0.0937340244332985	0.07727589	-0.110291624769601	0.3989537	-0.00857295601965724	0.4459222	0.04683738057108
ENSG00000082556	OPRK1	1.22666666666667	1.16333333333333	0.726666666666667	0.903333333333333	2.50333333333333	1.87	3.88666666666667	3.77333333333333	-0.0233676467432939	0.02688978	-0.162566131964871	0.02688978	0.265316367332296	0.5669784	-0.0464024030963102	0.313658	-0.665420301897244
ENSG00000082641	NFE2L1	23.0333333333333	21.9733333333333	5.14333333333333	7.38666666666667	26.58	26.8033333333333	89.2	79.8266666666667	-0.214706236479625	0.9175729	-0.081244357949231	0.9175729	0.41915636783907	0.672781	-0.00234402398355371	0.6972546	0.178545928273478
ENSG00000082701	GSK3B	17.6966666666667	19.86	6.67333333333333	7.32666666666667	32.8033333333333	28.6466666666667	57.8133333333333	58.39	-0.0342360541891775	0.07582524	-0.0781678207544152	0.07582524	0.181963607124157	0.573951	0.0363573211955304	0.9268545	-0.801938753029301
ENSG00000082781	ITGB5	4.97333333333333	5.6	1.94	1.98333333333333	15.2933333333333	14.8633333333333	19.99	25.3366666666667	0.216359820820122	0.07683241	-0.115972569031298	0.07683241	-0.00900210864509798	0.3410022	0.162628495863746	0.1358736	-0.169217599726075
ENSG00000082805	ERC1	8.43333333333333	10.7933333333333	5.51333333333333	5.30666666666667	9.58	7.53	27.57	21.3	-0.343204142452683	0.3102256	0.0977468440543623	0.3102256	0.35045364693607	0.01604339	0.145526904340117	0.001356888	-0.757668697928709
ENSG00000082898	XPO1	51.4566666666667	52.49	20.23	24.0666666666667	51.96	52.75	135.746666666667	132.376666666667	-0.0312903141312866	0.6998283	0.000590329145772728	0.6998283	0.163786825757656	0.7206841	0.0487937879239624	0.2640721	0.0874990770139554
ENSG00000082996	RNF13	21.2066666666667	21.8766666666667	6.98333333333333	6.97666666666667	37.1	21.73	41.85	43.5466666666667	0.130852971585096	0.5634997	-0.346753873077901	0.5634997	0.0335407894597255	0.3910603	-0.0156066916732511	0.05456109	-2.7509600172838
ENSG00000083067	TRPM3	0.926666666666667	1.19666666666667	0.463333333333333	0.466666666666667	1.82333333333333	1.76333333333333	3.92	3.43	-0.320478793187173	0.004330278	-0.173253907745845	0.004330278	0.0765402281759844	0.819422	-0.0263634282000225	0.2987135	1.96006537880171
ENSG00000083093	PALB2	4.06333333333333	4.51666666666667	1.71	2.40666666666667	4.90333333333333	3.92666666666667	5.38	6.31333333333333	0.148674482662387	0.004094827	-0.134448781774712	0.004094827	0.378388356019938	0.02259512	0.060347128437682	0.2333571	0.00522964648180668
ENSG00000083097	DOPEY1	7.35	6.91	1.78666666666667	1.91333333333333	7.45	6.32666666666667	18.41	16.8933333333333	-0.0792648828164255	0.1157688	-0.0507335771262216	0.1157688	0.423606742392984	0.3823228	0.0927037625490268	0.4243395	-0.154209285905119
ENSG00000083099	LYRM2	8.27666666666667	9.04	6.75	7.06666666666667	27.24	29.2666666666667	15.48	14.4233333333333	-0.253261608986013	0.879596	-0.0143200929444518	0.879596	0.120909136736695	0.8175141	-0.0443817610968509	0.5968314	0.175320893989807
ENSG00000083123	BCKDHB	4.28666666666667	4.98666666666667	2.72333333333333	2.64666666666667	7.21333333333333	6.22333333333333	12.41	11.3266666666667	-0.184377159823823	0.01710626	-0.222651108132193	0.01710626	-0.186235612487155	0.5000365	-0.0528026581929666	0.7020005	-0.800291277592807
ENSG00000083168	KAT6A	9.76333333333333	11.7733333333333	5.44333333333333	7.34666666666667	20.2533333333333	20.8633333333333	36.07	33.04	-0.241101185727025	0.009921435	0.0828845451589446	0.009921435	0.441979267723344	0.5339587	0.15243277946243	0.004029437	-0.583040911539056
ENSG00000083223	TUT7	4.71666666666667	5.76	1.02	1.12	3.88333333333333	3.97666666666667	10.4066666666667	8.95666666666667	-0.116160048426544	0.07704862	0.122430607862569	0.07704862	0.0854104976377368	0.3819611	0.0611869843210693	0.5738531	0.303812848348456
ENSG00000083290	ULK2	3.82	4.78666666666667	2.51	2.69	4.92666666666667	4.45333333333333	3.41	1.97666666666667	-0.0841555581944831	0.02421817	0.290013358924532	0.02421817	0.150631440344934	0.4158321	0.0289308670287918	0.03096844	-0.036448491325447
ENSG00000083312	TNPO1	34.7166666666667	39.0933333333333	18.16	25.4266666666667	51.7	47.3566666666667	135.28	133.946666666667	-0.0337728884690378	0.4072027	-0.168006467907169	0.4072027	0.0619439726293383	0.24255	-0.0530695871973847	0.2670603	1.44390846143718
ENSG00000083444	PLOD1	3.24666666666667	3.56	1.07	1.30666666666667	4.42666666666667	4.45	14.1133333333333	16.4	0.190662858970245	0.2976371	-0.317866095000829	0.2976371	0.179664800482086	0.5371565	0.146943649089711	0.1306263	-0.217745519182343
ENSG00000083457	ITGAE	3.56666666666667	3.76333333333333	9.72	10.8266666666667	9.29666666666667	9.96333333333333	1.91333333333333	2.8	0.0836428907054348	0.9336007	0.185097896244002	0.9336007	0.105984341734847	0.2134577	-0.0215659992064228	0.801133	0.0833022322325725
ENSG00000083520	DIS3	10.4733333333333	10.0566666666667	3.19666666666667	3.76333333333333	9.33	8.64666666666667	26.2133333333333	23.14	-0.164296573633574	0.8627913	-0.0872507988785536	0.8627913	0.256615285005509	0.1223767	-0.0176008419853106	0.1579911	-1.36799253581438
ENSG00000083535	PIBF1	9.62666666666667	10.0533333333333	5.52666666666667	5.29	9.09666666666667	8.32333333333333	20.93	20.8666666666667	-0.0549162521282005	0.1272081	0.080054639050462	0.1272081	0.427341164778716	0.3453441	-0.0849919391915908	0.2826675	-2.03318084733153
ENSG00000083544	TDRD3	3.93	4.04666666666667	1.61333333333333	1.75333333333333	2.27	2.55666666666667	3.07	4.27666666666667	0.205903801891212	0.01279099	-0.0256277241387575	0.01279099	0.105835617278522	0.8138696	-0.064736939762315	0.6910424	0.018348014191818
ENSG00000083635	NUFIP1	1.51	1.63	0.39	0.556666666666667	1.44666666666667	1.34	3.81666666666667	3.47333333333333	-0.113715700623078	0.6726132	0.00191231398762914	0.6726132	0.441784647023701	0.1368539	0.0682108207654943	0.2559952	0.675457705806064
ENSG00000083642	PDS5B	10.3566666666667	11.2366666666667	4.36333333333333	4.61666666666667	10.6033333333333	9.25	37.9833333333333	33.44	-0.137526385793236	0.8827436	-0.0398762947579954	0.8827436	0.108026404692541	0.2277608	0.141881978826061	0.1463244	-2.63777481678881
ENSG00000083720	OXCT1	12.6266666666667	12.0866666666667	2.23333333333333	2.45666666666667	8.29333333333333	4.84333333333333	38.4866666666667	32.5866666666667	-0.066385283165082	0.8427468	-0.673922752179918	0.8427468	-0.00359094018091977	0.6149525	-0.0335828903347695	0.5504101	-0.732604692270261
ENSG00000083750	RRAGB	6.89	6.61	4.52666666666667	4.91333333333333	14.48	11.28	19.9366666666667	20.69	-0.00104355126520428	0.9481535	-0.103387409995707	0.9481535	0.194310145346113	0.6079558	-0.0443807164727215	0.3408694	-0.83619189659458
ENSG00000083799	CYLD	7.44	7.67666666666667	3.73333333333333	4.18333333333333	10.4433333333333	11.3766666666667	13.0433333333333	13.2166666666667	-0.0224119999117507	0.7869272	0.0733173995379159	0.7869272	0.182647657220912	0.1221735	0.0781483379398811	0.768566	-0.110170852085286
ENSG00000083807	SLC27A5	1.74	1.66	1.86	2.58666666666667	1.91333333333333	1.43333333333333	1.46666666666667	0.686666666666667	-0.62900641854827	0.5016315	-0.235068983354703	0.5016315	0.485974483969601	0.4209901	0.141621636673241	0.4794727	0.443523952997093
ENSG00000083812	ZNF324	2.74333333333333	2.58666666666667	1.41	1.82	5.95666666666667	5.36	12.4033333333333	12.4133333333333	-0.00284546795232465	0.5358928	-0.197269383249481	0.5358928	0.179840961869899	0.2515876	0.0941103879512353	0.7539133	-1.17992367925463
ENSG00000083814	ZNF671	0.736666666666667	0.89	0.606666666666667	0.763333333333333	0.853333333333333	1.15333333333333	2.22333333333333	1.85	-0.155341958335043	0.3140526	-0.10926919661628	0.3140526	0.145675909940009	0.1573186	-0.0293179077332928	0.01482577	0.152168999262611
ENSG00000083817	ZNF416	0.99	0.983333333333333	0.38	0.393333333333333	1.30333333333333	1.15	2.69666666666667	2.65666666666667	-0.013506027691339	0.04679507	-0.0634777829890765	0.04679507	0.133850391122424	0.4209411	-0.0371297174650822	0.954715	-0.592006587345063
ENSG00000083828	ZNF586	2.49666666666667	2.98333333333333	1.96333333333333	2.11666666666667	4.76666666666667	4.06333333333333	3.7	3.79333333333333	0.0686259533968845	0.2329389	-0.0213571046960843	0.2329389	-0.0142626434126605	0.2890461	0.353396896813203	0.02815061	0.131412316266581
ENSG00000083838	ZNF446	2.9	3.11333333333333	2.52	2.03333333333333	5.89	6.17666666666667	9.71	10.8433333333333	0.224952940205266	0.4857245	0.0963610519006108	0.4857245	0.167468267785475	0.7452848	-0.0137188531283963	0.6226366	-0.590174938670497
ENSG00000083844	ZNF264	6.42	7.45	3.81666666666667	4.82333333333333	17.4033333333333	15.11	44.6233333333333	36.3733333333333	-0.219276511250173	0.134599	-0.0600362300208621	0.134599	0.184739756079279	0.3524222	0.130583505856226	0.2709857	-2.20201131663642
ENSG00000083845	RPS5	258.29	246.936666666667	511.643333333333	250.66	335.973333333333	458.146666666667	322.31	655.213333333333	1.03220074504877	0.002151995	0.550747414416355	0.002151995	-0.986624018059738	0.2647136	-0.0829132674815067	0.4372934	-0.7003613291532
ENSG00000083857	FAT1	2.11666666666667	1.77666666666667	0.74	0.77	1.50666666666667	1.15	2.66	2.35666666666667	-0.16713195813622	0.002680901	-0.00637978260407479	0.002680901	0.271275581916319	0.1370981	0.0442136041266012	0.1509616	-1.72172561481072
ENSG00000083896	YTHDC1	22.3266666666667	21.28	7.50333333333333	9.94333333333333	31.0733333333333	28.62	67.0166666666667	61.59	-0.107902663404586	0.3728275	0.0169249408241932	0.3728275	0.262589784304967	0.1495388	-0.024454574806164	0.9483755	0.451663592266176
ENSG00000083937	CHMP2B	11.2633333333333	10.1066666666667	4.70666666666667	5.97666666666667	26.2966666666667	20.4566666666667	37.5366666666667	38.5933333333333	0.105304550102082	0.06568951	-0.205058173733166	0.06568951	0.423934829202375	0.9713182	-0.115480482626132	0.735151	0.62841869025679
ENSG00000084070	SMAP2	6.08333333333333	6.59666666666667	2.37666666666667	2.51666666666667	13.1133333333333	11.05	20.2966666666667	19.9	-0.142042751313342	0.0205344	-0.161887526133376	0.0205344	0.188681285117674	0.5521398	0.0424700671700009	0.06605611	0.149181202015996
ENSG00000084072	PPIE	10.4566666666667	10.0933333333333	5.62666666666667	7.11333333333333	25.24	18.0733333333333	32.2766666666667	31.56	-0.0322606246723973	0.1311161	-0.355671953153301	0.1311161	0.297420907866794	0.6551822	-0.0146781140096008	0.4387885	-0.517141304347826
ENSG00000084073	ZMPSTE24	9.23333333333333	8.47	2.65	2.83333333333333	10.6366666666667	9.47	23.8366666666667	24.7266666666667	0.0341708974847457	0.3391033	-0.301885096072759	0.3391033	0.298597432251217	0.2253979	-0.111763385295527	0.9403064	-1.57440066775934
ENSG00000084090	STARD7	22.4933333333333	21.6466666666667	11.1566666666667	11.9933333333333	59.7966666666667	54.0033333333333	31.4433333333333	33.0133333333333	-0.10075691458229	0.4803786	0.0546357084868649	0.4803786	0.217428633550028	0.5318808	0.00587267356885768	0.7663716	-0.224152252588077
ENSG00000084092	NOA1	6.34	5.83	6.62666666666667	4.5	9.27333333333333	9.74333333333333	10.9233333333333	17.2466666666667	0.653019452512772	0.1409236	0.179670337589656	0.1409236	-0.525856117623736	0.2509015	-0.128366783659319	0.9255301	-1.36460748136893
ENSG00000084093	REST	0.43	0.523333333333333	0.206666666666667	0.223333333333333	1.18333333333333	1.35333333333333	0.846666666666667	1.00333333333333	-0.33494843964436	0.6554378	-0.0464962674826284	0.6554378	-0.261001836248034	0.804419	-0.267231880255255	0.4623893	-0.102825196658829
ENSG00000084112	SSH1	2.87333333333333	2.96333333333333	3.1	5.07666666666667	6.97333333333333	8.15	4.83333333333333	4.27333333333333	-0.375607999300758	0.6474582	0.0381628976578234	0.6474582	0.393764778960725	0.3757266	0.0549472487472196	0.01860449	-0.334627545550053
ENSG00000084234	APLP2	42.6066666666667	42.2866666666667	15.56	18.5466666666667	70.68	70.73	276.23	215.726666666667	-0.382548684615815	0.9829957	-0.00695559332363604	0.9829957	0.145814121165028	0.4839564	-0.0361565919139082	0.6793012	-1.59122479904588
ENSG00000084444	FAM234B	2.94333333333333	3.30333333333333	1.00666666666667	1.2	6.29666666666667	4.62333333333333	22.0433333333333	20.4666666666667	-0.0924523907861596	0.1084602	-0.328921972399391	0.1084602	0.122680894219362	0.2119645	0.0279739260139218	0.0876127	0.0977779567955261
ENSG00000084463	WBP11	21.87	21.0933333333333	6.04	7.96666666666667	19.4066666666667	18.55	58.04	56.5333333333333	-0.0588309258866371	0.1245396	-0.202171234870614	0.1245396	0.375389006530169	0.223975	0.00356373417054279	0.1769754	0.524309798596966
ENSG00000084623	EIF3I	26.1	25.3966666666667	16.9833333333333	11.2	59.85	47.8366666666667	79.1	104.523333333333	0.300031924346146	0.471939	-0.199155130458275	0.471939	-0.701160795780509	0.1936157	-0.0770984333200975	0.3318544	0.41767411769368
ENSG00000084628	NKAIN1	0.79	1.26666666666667	0.413333333333333	0.85	2.25	2.05	2.05	1.50333333333333	-0.0914184703763929	0.1363717	0.243742498232891	0.1363717	0.772944348167766	0.5899635	0.591464183511224	0.03206084	-2.10399541509743
ENSG00000084652	TXLNA	13.1566666666667	13.65	5.43	4.95	11.03	10.2066666666667	50.8433333333333	43.9866666666667	-0.186631800616995	0.1811835	0.00736327352912181	0.1811835	-0.0760576681617255	0.9233774	0.0469817174236935	0.002832685	-1.45756257602811
ENSG00000084674	APOB	1.35	1.49	0.443333333333333	0.64	2.29666666666667	2.04666666666667	5.60333333333333	5.42666666666667	-0.0662294041600902	0.05540711	-0.181708919286812	0.05540711	0.301860581184191	0.1655411	0.119333903639259	0.1870901	-0.509224394685268
ENSG00000084676	NCOA1	7.06	7.29333333333333	2.61	2.99333333333333	8.79	8.23666666666667	14.11	14.6166666666667	0.0792778885993615	0.4102623	-0.0875816911810396	0.4102623	0.228062412319155	0.5885255	0.0518958203967115	6.23308e-05	-0.613199817329903
ENSG00000084693	AGBL5	8.17666666666667	8.20666666666667	4.66666666666667	6.26666666666667	5.33	8.48	2.88666666666667	3.40666666666667	0.428182900904588	0.03748441	0.764184553688276	0.03748441	0.328056445685397	0.1453646	-0.0800093438672196	0.426766	0.286265659261016
ENSG00000084710	EFR3B	0.57	0.786666666666667	0.216666666666667	0.25	0.98	0.756666666666667	1.92666666666667	2.32666666666667	-0.0237059528254755	0.07739525	-0.134332592890921	0.07739525	0.313434174118316	0.08318876	0.105259571122911	0.7870638	-0.704346841534178
ENSG00000084731	KIF3C	8.44666666666667	9.94	4.00666666666667	3.44	11.4733333333333	13.4266666666667	10.8166666666667	14.3166666666667	0.367919566216228	0.006042832	0.313841248696702	0.006042832	0.197285456041267	0.9948718	0.029469544580814	0.8173902	-0.57061470332308
ENSG00000084733	RAB10	32.8633333333333	34.0166666666667	12.17	13.56	77.52	70.6466666666667	89.6866666666667	82.29	-0.0874505855023653	0.7828064	-0.134590185918343	0.7828064	-0.0263414646223037	0.6630183	-0.0154598225263092	0.1794142	0.39606963116344
ENSG00000084754	HADHA	27.85	25.6166666666667	14.3466666666667	8.96	19.3633333333333	13.0866666666667	78.5233333333333	80.3166666666667	0.0530101103655696	0.05222515	-0.457308940269867	0.05222515	-0.620314722566102	0.927534	-0.126483877249544	0.8627342	0.600950694824188
ENSG00000084764	MAPRE3	5.76	6.19	3.25666666666667	3.5	15.7133333333333	13.0033333333333	13.04	14.2433333333333	0.0693265852731253	0.1676958	-0.156552270656242	0.1676958	-0.0798518819755589	0.9956884	0.0480509029629399	0.8000523	0.199604853636183
ENSG00000084774	CAD	5.12333333333333	6.00333333333333	1.78666666666667	2.13666666666667	6.62666666666667	6.86333333333333	26.6133333333333	18.8666666666667	-0.294893614940721	2.74081e-05	0.167079745781766	2.74081e-05	0.515375628603103	0.01231823	0.114725603764652	0.3141435	0.409659706007855
ENSG00000085063	CD59	15.7833333333333	14.81	6.62	7.75333333333333	51.03	40.69	33.47	28.2266666666667	-0.0402860417851691	0.8241929	-0.207724911338507	0.8241929	-0.0956794959329352	0.1130128	-0.0807840013118364	0.7567837	-0.14966369612361
ENSG00000085117	CD82	2.56666666666667	2.50666666666667	2.21	2.12333333333333	7.33	6.03666666666667	19.8	16.1433333333333	-0.386779688002961	0.7637605	-0.0455305238671748	0.7637605	0.125108685826901	0.665705	0.226449918974719	0.941498	0.0646677567709695
ENSG00000085185	BCORL1	0.41	0.396666666666667	0.193333333333333	0.323333333333333	0.763333333333333	0.78	2.18333333333333	2.25	-0.255178179734023	0.741592	0.377308512967351	0.741592	0.883951177953703	0.8530987	0.0467901439628626	0.05777433	-2.58051875539313
ENSG00000085224	ATRX	9.71666666666667	9.40333333333333	5.63666666666667	5.60666666666667	15.94	20.6666666666667	34.17	33.7366666666667	-0.135391450896985	0.01685859	-0.0821609335763309	0.01685859	0.270738621242801	0.01703412	-0.0620290636580592	0.01317341	-0.805543102438797
ENSG00000085231	AK6	16.96	15.7066666666667	3.85333333333333	5.55666666666667	37.11	34.97	16.2933333333333	16.83	-0.00508420985490954	0.7688066	0.0396295175640793	0.7688066	0.127964983382988	0.3800964	-0.0947302747968566	0.513565	-0.183127622914317
ENSG00000085274	MYNN	5	4.90666666666667	3.33	3.72333333333333	7.9	6.37333333333333	13.13	11.7266666666667	0.024630072084646	0.9635146	-0.0413905217245611	0.9635146	0.362112974719077	0.2601681	-0.0274739838479574	0.9975279	0.500820953735081
ENSG00000085276	MECOM	2.19666666666667	2.49666666666667	1.36666666666667	1.40666666666667	3.12666666666667	2.85	8.57	6.51333333333333	-0.332025965464319	0.3191678	-0.205308179614096	0.3191678	-0.0297673479598357	0.6237862	0.105347124220807	0.3893669	-0.214853073618215
ENSG00000085365	SCAMP1	13.6333333333333	13.8833333333333	8.91	7.61	38.4366666666667	27.1866666666667	35.8366666666667	45.3366666666667	0.478445434694658	0.4785253	-0.284574681585561	0.4785253	-0.198301259175096	0.1170962	-0.0687610632469466	0.04277636	-0.0716226084416536
ENSG00000085377	PREP	4.25	4.51666666666667	1.71666666666667	1.73666666666667	5.36	4.26333333333333	23.2766666666667	20.0066666666667	-0.220591440607676	0.6306591	-0.292250682973982	0.6306591	-0.0718758290820816	0.4663596	0.0431391965921692	0.7072712	-0.424869722489332
ENSG00000085382	HACE1	6.96666666666667	6.29333333333333	4.48	4.3	16.49	13.2166666666667	14.9933333333333	14.5766666666667	0.224328375737472	0.1444434	-0.231373469158101	0.1444434	0.0258834108599446	0.5404502	-0.0542922958790752	0.9419799	-0.3864898989899
ENSG00000085415	SEH1L	8.55666666666667	9.01666666666667	5.54	5.73333333333333	30.14	24.95	24.8066666666667	29.9333333333333	0.26938433002109	0.6494475	-0.331894526397047	0.6494475	-0.0365222952867228	0.9627519	-0.0168456966741672	0.554443	0.437397887622438
ENSG00000085433	WDR47	2.98666666666667	3.64333333333333	2.90333333333333	2.93333333333333	5.79333333333333	6.30666666666667	10.4166666666667	7.67	-0.471620715213454	0.6313582	0.0467934998163093	0.6313582	0.329328907717603	0.3493048	0.05463402714041	0.58151	-0.465241939586631
ENSG00000085449	WDFY1	10.9233333333333	11.6166666666667	7.85333333333333	7.13666666666667	28.71	23.15	30.3833333333333	40.83	0.389168076051897	0.135655	-0.284363122918467	0.135655	-0.151943976340704	0.6712406	-0.0128319271014528	0.09226988	0.265672290407846
ENSG00000085491	SLC25A24	10.8	9.82	5.33333333333333	4.13333333333333	19.1866666666667	15.0566666666667	28.0033333333333	33	0.23485342639204	0.2536713	-0.211849240330169	0.2536713	-0.143744768735697	0.1512145	-0.124901818870648	0.3122061	-0.874766992245381
ENSG00000085511	MAP3K4	22.6566666666667	18.3033333333333	11.0466666666667	10.63	11.7833333333333	13.8466666666667	17.3866666666667	17.3633333333333	-0.0991322401197658	0.552724	-0.181849821330157	0.552724	0.219026653620804	0.9509522	-0.00212702238101681	0.2156373	0.36683967572089
ENSG00000085552	IGSF9	6.56666666666667	7.23333333333333	2.21666666666667	2.94666666666667	9.57333333333333	10.6166666666667	44.4266666666667	33.6466666666667	-0.393326789560554	0.01060169	0.245744260004762	0.01060169	0.386196169479568	0.05262079	0.119483393125869	0.07209722	0.274309389658068
ENSG00000085563	ABCB1	21.19	20.8466666666667	8.66	6.98	23.44	16.7833333333333	86.9133333333333	61.3966666666667	-0.256305610352342	0.0607648	-0.0949538184077969	0.0607648	0.0102895595274761	0.04035114	-0.0192259371887991	0.8398658	0.412443470810875
ENSG00000085644	ZNF213	1.57666666666667	1.82666666666667	1.16333333333333	1.41333333333333	2.98333333333333	3.55	2.54666666666667	1.92666666666667	-0.228124108222101	0.877811	0.409765001423109	0.877811	0.0888912094068344	0.342019	0.145560515570438	0.6649991	0.437074718944552
ENSG00000085662	AKR1B1	16.3566666666667	16.4933333333333	8.9	9.24666666666667	39.3966666666667	31.8966666666667	46.82	44.9266666666667	-0.0256152296026233	0.5321601	-0.224258409904437	0.5321601	0.00897466267110314	0.5719056	0.0445802977163252	0.3785796	-0.172376349423614
ENSG00000085719	CPNE3	10.6233333333333	10.69	4.02	4.28333333333333	10.1266666666667	7.72333333333333	51.46	57.31	-0.0456454205556938	0.01106435	-0.281982036170777	0.01106435	-0.189826552034013	0.5139476	-0.0716090472653699	0.1614542	-0.295918775899692
ENSG00000085721	RRN3	6.89333333333333	6.83333333333333	2.49333333333333	2.37	9.6	7.58	29.1133333333333	25.9833333333333	-0.211984452592566	0.4329603	-0.150951570708134	0.4329603	0.0806994621085648	0.1056575	0.00402396283525697	0.848633	0.118501546008271
ENSG00000085733	CTTN	22.05	21.03	6.81	7.07666666666667	29.15	23.2433333333333	62.22	51.9	-0.237723237327762	0.08508702	-0.216838335544325	0.08508702	0.278638831174237	0.5543411	-0.0139878585547235	0.6664177	0.30920050317843
ENSG00000085760	MTIF2	9.29	8.38	4.97333333333333	4.88666666666667	14.6566666666667	15.3166666666667	15.79	15.4666666666667	-0.0157555278387873	0.8478376	0.135229725651369	0.8478376	-0.104997509555706	0.1728727	-0.120272923255038	0.3741351	-0.782326151028364
ENSG00000085788	DDHD2	16.1133333333333	15.3566666666667	12.0933333333333	11.9366666666667	35.3633333333333	36.63	25.44	30.5466666666667	0.287048904816296	0.7635265	0.153132413066185	0.7635265	-0.154881337185245	0.7046102	-0.0409595388070132	0.8158983	-0.534026008287407
ENSG00000085831	TTC39A	21.9233333333333	24.3533333333333	14.98	19.6266666666667	65.4033333333333	70.7466666666667	65.8866666666667	79.9566666666667	0.180159254809876	0.2634167	0.0568373737347194	0.2634167	0.090863963942855	0.4872409	-0.00349768005907158	0.5266624	-0.271950675147863
ENSG00000085832	EPS15	14.66	14.4866666666667	10.1	8.33666666666667	25.9866666666667	28.2833333333333	35.58	38.49	0.11829207222195	0.8596173	0.0414269004103627	0.8596173	-0.0789913661223087	0.3028826	0.0146527420954028	0.08116373	-0.568096868508574
ENSG00000085840	ORC1	3.62666666666667	3.61666666666667	1.80333333333333	1.93	3.27666666666667	3.08666666666667	11.9733333333333	11.58	-0.0467387489865274	0.5743571	0.0163186976495737	0.5743571	0.109971855945521	0.9443096	4.11799712196625e-06	0.6382294	-0.562502293157218
ENSG00000085871	MGST2	9.86333333333333	9.16	4.55	3.19	22.7433333333333	17.5166666666667	20.8566666666667	23.5666666666667	0.0927956140935269	0.8588071	-0.164821251419746	0.8588071	-0.283653859347518	0.4098276	-0.0713575057882938	0.008443198	-0.646851102793208
ENSG00000085872	CHERP	3.3	3.98	1.72333333333333	3.26666666666667	5.13333333333333	5.71666666666667	21.1233333333333	15.68	-0.364391907891061	0.2853052	0.0139092482198357	0.2853052	0.592747904059984	0.3082669	0.186500355149635	0.1642684	-2.14349055444003
ENSG00000085978	ATG16L1	11.4433333333333	11.65	6.58666666666667	6.52333333333333	21.32	17.5633333333333	37.6266666666667	33.0633333333333	-0.323449578581864	0.9408038	-0.110103286495453	0.9408038	0.0593707896771329	0.766632	-0.0231276290647084	0.9211599	-0.252801917596154
ENSG00000085982	USP40	16.8966666666667	19.3	7.04	9.87666666666667	27.86	27.8366666666667	27.3133333333333	31.65	0.162475087255117	0.2154772	-0.0855745825219483	0.2154772	0.140956018307921	0.2493836	0.071452292209095	0.4047263	-0.367745361601302
ENSG00000085998	POMGNT1	8.81333333333333	8.75333333333333	7.80666666666667	7.76333333333333	18.43	22.7566666666667	7.59666666666667	7.47666666666667	-0.0213985636342091	0.3457957	0.317605794023959	0.3457957	-0.0552118057732738	0.2894718	0.0841553711487144	0.002966063	-1.08138964970448
ENSG00000085999	RAD54L	2.11333333333333	2.13666666666667	2.42	2.87333333333333	6.70666666666667	8.36666666666667	11.3233333333333	9.40333333333333	-0.450594138079897	0.5531448	0.198991893486255	0.5531448	0.74426773135864	0.04090142	0.114370998198052	0.5655125	-0.0857331941885724
ENSG00000086015	MAST2	4.45333333333333	4.78333333333333	1.61333333333333	2.02666666666667	7.08	6.01333333333333	6.36	8.08	0.370862174460013	0.3636512	-0.0875812113673264	0.3636512	0.212068724111015	0.4763703	0.126427770529063	0.9957493	-2.49579149910821
ENSG00000086061	DNAJA1	95.8566666666667	90.3833333333333	24.2	23.52	91.15	65.9633333333333	375.036666666667	335.203333333333	-0.154472509467791	0.2764604	-0.363166798890019	0.2764604	0.0312623318969614	0.1731819	-0.0971134185856979	0.4983923	1.05526895300511
ENSG00000086062	B4GALT1	0.96	1.1	1.51	1.38	3.52666666666667	3.32	2.52	3.18333333333333	0.367098606884608	0.9699031	0.011660824509141	0.9699031	-0.143028051382652	0.2366252	0.172930592225421	0.3069057	0.200039466792567
ENSG00000086065	CHMP5	23.52	20.5966666666667	6.01	5.41333333333333	33.9966666666667	24.2066666666667	78.6333333333333	83.4333333333333	0.0885778214668917	0.1103447	-0.430675450668462	0.1103447	-0.17145350128142	0.6284412	-0.225164673884825	0.01074408	0.158198735107302
ENSG00000086102	NFX1	6.75666666666667	7.04666666666667	2.55666666666667	2.68333333333333	7.36333333333333	6.59	16.2866666666667	14.7966666666667	-0.109198114404004	0.8470914	-0.0487159291426469	0.8470914	0.154915021309061	0.00953209	0.04341143239294	0.3282317	0.534861437484807
ENSG00000086189	DIMT1	5.96333333333333	5.67666666666667	2.47333333333333	2.86333333333333	11.36	11.8833333333333	8.01666666666667	8.07	-0.0153722495966808	0.5148732	0.104258219156119	0.5148732	-0.278256637438139	0.5429464	-0.0290012816290801	0.1497581	0.359378004260028
ENSG00000086200	IPO11	4.15333333333333	5.29	3.02666666666667	2.37	7.80666666666667	7.97	16.0933333333333	17.8433333333333	0.022949341406	0.08979194	-0.22313989263745	0.08979194	-0.217123177727002	0.8758203	0.0142646765663343	0.02435844	-0.737544072454746
ENSG00000086232	EIF2AK1	10.3933333333333	10.04	9.56666666666667	13.6166666666667	38.5833333333333	38.1833333333333	24.5533333333333	26.49	0.199478463518061	1.17655e-08	-0.0120800555235663	1.17655e-08	0.200895976622449	0.5550513	0.0706823948253641	0.004611744	-0.631280340538021
ENSG00000086289	EPDR1	1.93	1.83	0.923333333333333	1.07666666666667	5.64666666666667	6.88666666666667	5.65	4.32666666666667	-0.537746689938565	0.1675362	0.129342846381044	0.1675362	0.203167405717847	0.3625315	0.019145181872037	0.9270942	-0.206394253549756
ENSG00000086300	SNX10	1.77666666666667	1.73	1.28	1.93	3.23333333333333	3.81666666666667	1.72333333333333	1.72333333333333	0.481198219257987	0.2768168	0.355035101160038	0.2768168	0.37123747400374	0.4551689	0.0322835166243309	0.1194394	-2.28027375201288
ENSG00000086475	SEPHS1	9.44333333333333	8.99666666666667	7.57	8.59	10.3433333333333	12.71	12.0433333333333	12.55	-0.0547207907873704	0.03681447	0.368193817249221	0.03681447	0.296399289760028	0.6438205	-0.0668128905063323	0.6233985	0.153865061702199
ENSG00000086504	MRPL28	11.8466666666667	12.2133333333333	5.61666666666667	4.97666666666667	38.6333333333333	36.1666666666667	47.1566666666667	50.1733333333333	-0.0195322084529526	0.4990392	-0.0882704550489155	0.4990392	-0.21276574778118	0.05571942	-0.0231887066750689	0.7762474	-0.191457702402585
ENSG00000086544	ITPKC	1.80333333333333	1.84666666666667	0.95	1.20666666666667	3.29	3.32	5.16333333333333	4.79	-0.0382329693826424	0.2794126	0.0274079575568837	0.2794126	0.122193260023765	0.2170902	-0.00549493691641345	0.2410907	0.890316091954023
ENSG00000086589	RBM22	14.0233333333333	13.1466666666667	5.19666666666667	5.03666666666667	15.97	12.97	53.0466666666667	53.29	-0.00769459276604856	0.9677335	-0.284336537843202	0.9677335	0.0416617695608705	0.3461251	-0.109166006426546	0.9150589	-0.676785900036407
ENSG00000086598	TMED2	68.9233333333333	65.3966666666667	86.4666666666667	112.893333333333	230.646666666667	241.5	57.0466666666667	51.6933333333333	0.0391409801823759	0.9659914	0.098743189276556	0.9659914	0.359892458778953	0.9587373	-0.0895421231065257	0.5350318	-0.543606776190614
ENSG00000086619	ERO1B	55.51	57.2833333333333	29.5066666666667	34.6466666666667	202.976666666667	153.853333333333	169.553333333333	185.763333333333	0.0879623255628328	0.7966062	-0.0468570343523709	0.7966062	0.240894166592447	0.3002859	0.0207327229904841	0.1061878	-1.13945863548142
ENSG00000086666	ZFAND6	24.1866666666667	24.4833333333333	11.6866666666667	12.8133333333333	67.06	53.0566666666667	60.51	63.0033333333333	0.0868666012899251	0.1355162	-0.150146373138552	0.1355162	0.102698279556569	0.007519706	0.000425030559120465	0.1970802	-0.716471825673186
ENSG00000086712	TXLNG	3.48	3.43333333333333	1.34666666666667	1.40666666666667	3.56333333333333	3.02666666666667	9.08666666666667	8.52	-0.145486732896028	0.4131014	-0.173480102988336	0.4131014	0.100581965872957	0.05175593	-0.0581868076107597	0.029599	0.755295496138617
ENSG00000086758	HUWE1	23.3866666666667	25.62	5.98	6.90666666666667	22.1766666666667	22.9033333333333	69.6733333333333	63.1633333333333	-0.207007636785574	0.003366671	-0.0414419571563052	0.003366671	0.279351681661325	0.04309671	0.0628390221852992	0.7722085	-0.00106303383381867
ENSG00000086827	ZW10	4.74	4.6	2.07	2.04666666666667	4.37333333333333	3.42666666666667	14.8966666666667	12.6866666666667	-0.140464856692532	1.636294e-08	-0.159413320795638	1.636294e-08	0.173431853691763	0.4719181	0.0232549707943166	0.1888638	-1.00386532512829
ENSG00000086848	ALG9	4.37333333333333	5.05	3.56	4.99	9.03	7.72666666666667	13.6333333333333	15.1766666666667	-0.121632634709899	0.3242286	0.113351720773907	0.3242286	0.260875421427603	0.0416277	0.00379595393090337	0.5056171	-0.379231587357817
ENSG00000087008	ACOX3	2.68333333333333	3.53666666666667	0.85	1.21	5.71666666666667	4.84	11.8533333333333	10.7366666666667	-0.208636025927955	0.1621115	0.0190348211623368	0.1621115	0.440592719850321	0.1755254	0.0622914084265558	0.05875895	1.13076560446343
ENSG00000087053	MTMR2	7.49666666666667	8.15333333333333	8.22333333333333	7.16333333333333	15.5833333333333	13.0933333333333	17.6133333333333	20.95	0.392537240942051	0.4176633	-0.0349499770778356	0.4176633	-0.14851265438329	0.4933154	0.0297377575330238	0.4871482	-0.0581074538965685
ENSG00000087074	PPP1R15A	37.01	35.5266666666667	5.29666666666667	6.45	36.8	31.7533333333333	34.2733333333333	23.4066666666667	-0.527285796781558	0.04444743	-0.0901163379567764	0.04444743	0.286545429835925	0.008948481	-0.0660747368130643	0.09000924	0.136029263896928
ENSG00000087076	HSD17B14	2.91666666666667	3.30333333333333	2.23333333333333	2.24666666666667	8.43666666666667	7.08333333333333	7.64666666666667	7.56	-0.170556560931657	0.05449829	-0.131915242510283	0.05449829	0.0957841165565818	0.08724081	0.146196703050498	0.01896666	0.440757115656451
ENSG00000087086	FTL	4708.41	4611.14666666667	1953.92666666667	1592.68	1277.64	971.84	1158.05333333333	1018.21	-0.193269311371235	0.0883001	-0.297264503331537	0.0883001	-0.265260022008377	0.0002452577	-0.0491847831944252	0.734243	1.08659567938264
ENSG00000087087	SRRT	11.8266666666667	13.2866666666667	5.02	5.51333333333333	19.24	19.0466666666667	74.0833333333333	52.6366666666667	-0.286899336855148	0.3602516	0.0107466950106003	0.3602516	0.300598650183513	0.6960526	0.0979219785642922	0.8477387	-0.703918719688517
ENSG00000087088	BAX	23.96	21.52	39.1666666666667	46.7366666666667	137.55	149.893333333333	47.8066666666667	39.2966666666667	-0.25574702468349	0.0148368	0.272885300398313	0.0148368	0.273088489920611	0.4823795	-0.0143452123385801	0.0103293	-0.567161591497221
ENSG00000087095	NLK	6.60333333333333	6.38666666666667	4.56	5.68333333333333	10.2133333333333	10.4066666666667	6.98333333333333	7.50333333333333	0.139805374924654	1.064161e-07	0.0956261077762512	1.064161e-07	0.252077739068252	0.2838832	-0.0299939893716772	0.1859272	0.0300311062456071
ENSG00000087111	PIGS	16.59	15.77	10.84	11.2233333333333	44.8866666666667	38.2133333333333	64.3266666666667	68.0966666666667	0.0823770222485791	0.2898306	-0.209869921339743	0.2898306	-0.000893059334427626	0.2632792	-0.0466884034199531	0.003495713	-0.100735218689015
ENSG00000087116	ADAMTS2	5.01666666666667	5.46666666666667	2.07333333333333	2.35333333333333	9.1	9.36666666666667	14.4533333333333	19.2233333333333	0.178284142381051	0.0008471677	0.103790205691497	0.0008471677	0.156589521147799	0.6414707	0.0955597873717462	0.3798615	-1.8523066049813
ENSG00000087152	ATXN7L3	5.30333333333333	5.02333333333333	3.02333333333333	3.51666666666667	6.02	6.41666666666667	2.54	3.49666666666667	0.0835185419487896	0.4697734	0.105782365903466	0.4697734	0.110230398878146	0.4038799	0.0110113115433945	0.5444135	0.350074375927584
ENSG00000087157	PGS1	5.74666666666667	6.28666666666667	2.81333333333333	3.48	8.94	8.4	14.65	12.77	-0.0675776359304612	0.924945	-0.146510144568133	0.924945	0.313633031831687	0.9558556	0.0316293811663124	0.8022338	-0.726724048754996
ENSG00000087191	PSMC5	12.78	14.05	5.96333333333333	6.80666666666667	34.5366666666667	28.6766666666667	57.87	64.0433333333333	0.00554423371992208	0.0282355	-0.182287784627042	0.0282355	0.116244343748052	0.6991497	0.0575116014700727	0.6988207	-0.855617190739101
ENSG00000087206	UIMC1	9.48666666666667	10.2333333333333	6.25333333333333	4.93666666666667	11.96	11.93	12.5033333333333	12.3466666666667	0.237164857511289	0.9871658	0.129287781776789	0.9871658	-0.227730092023723	0.9398711	0.0109820102451881	0.5764553	0.0285440526648024
ENSG00000087253	LPCAT2	1.91666666666667	1.8	1.05	1.43333333333333	5.48666666666667	3.57333333333333	9.28	6.19	-0.256647936338509	0.1239508	-0.518122550983342	0.1239508	-0.0692276262689075	0.6723329	-0.0895302533330291	0.7180741	1.82620508483725
ENSG00000087258	GNAO1	13.7366666666667	15.4433333333333	9.13333333333333	10.2433333333333	43.77	46.5333333333333	76.4833333333333	91.0366666666667	0.0718373159926964	0.06690796	-0.00748291371580656	0.06690796	0.18022399454423	0.1054156	0.0817794170173141	0.3963643	-0.225002047890894
ENSG00000087263	OGFOD1	6.77333333333333	6.5	2.51333333333333	2.27666666666667	10.7933333333333	8.28333333333333	24.3666666666667	24.2133333333333	-0.173686804646982	0.3289218	-0.285993063852065	0.3289218	0.158182917934697	0.6235364	0.038350807683222	0.594911	-0.152272727272728
ENSG00000087266	SH3BP2	3.48	4	1.77	2.51333333333333	3.40333333333333	6.35333333333333	2.27666666666667	3.73666666666667	0.229353335849094	0.325729	0.449352745870612	0.325729	0.313628282701174	0.3191245	0.212921558073102	0.9790147	-0.819339252561504
ENSG00000087269	NOP14	4.42	4.64	2.30666666666667	2.56333333333333	4.93666666666667	4.92333333333333	17.37	15.3533333333333	-0.220889736600701	0.0003322819	0.0848642989741331	0.0003322819	0.256415059456303	0.1645949	0.0967067422693306	0.176939	0.320095936534293
ENSG00000087274	ADD1	26.0766666666667	26.8266666666667	11.58	16.4566666666667	43.9133333333333	42.32	117.64	109.296666666667	-0.0814079101127483	0.1227613	-0.0823511113167239	0.1227613	0.232826415630305	0.2439346	0.0042659677161172	0.4567323	0.323933705972808
ENSG00000087299	L2HGDH	3.88666666666667	3.95333333333333	1.92	2.46666666666667	8.61333333333333	6.25666666666667	14.0066666666667	12.2466666666667	-0.283110403465661	0.7507374	-0.10433878708176	0.7507374	0.104462509257503	0.203932	0.0763345846788441	0.7233346	0.441595733770896
ENSG00000087301	TXNDC16	13.0766666666667	12.1933333333333	4.68333333333333	4.32	15.19	12.0266666666667	45.4633333333333	35.7933333333333	-0.186920268545371	0.7177268	-0.427618225712639	0.7177268	-0.0246728755915049	0.03411463	-0.131193747839644	0.02445567	0.392840350217838
ENSG00000087302	RTRAF	48.89	46.8966666666667	39.5033333333333	32.6166666666667	100.25	109.693333333333	50.4466666666667	70.28	0.499576825614601	0.1546912	0.234404790374303	0.1546912	-0.26028597413249	0.6538111	-0.0262747219119781	0.02041612	-0.388836084825471
ENSG00000087338	GMCL1	6.64333333333333	6.40666666666667	4.75333333333333	4.79333333333333	14.2766666666667	13.4266666666667	5.93	6.05333333333333	-0.0478417044195965	0.88491	0.052772001425768	0.88491	-0.109473930711403	0.4465033	-0.00181953702278204	0.1870412	-0.770700720514031
ENSG00000087365	SF3B2	33.3733333333333	32.8933333333333	12.48	14.72	50.2466666666667	45.3466666666667	191.213333333333	159.62	-0.21122888183271	0.3590322	-0.195355231576071	0.3590322	0.274074630338876	0.01112649	-0.0292886916846289	0.1205148	-0.237006626332469
ENSG00000087448	KLHL42	9.96	10.9966666666667	5.11	5.56	21.2766666666667	18.72	16.8366666666667	19.19	0.178844407654348	0.09659466	-0.0267351401850897	0.09659466	0.292183954142978	0.9012028	0.0498720610959058	0.1879498	0.250975889781859
ENSG00000087460	GNAS	1401.19666666667	1357.30333333333	992.436666666667	960.23	5450.61333333333	5525.61	3500.06	4679.47	0.418429359202046	0.07630884	0.0410130866072489	0.07630884	-0.00443731569321848	0.0005592031	-0.0557680253627062	0.3462494	-0.461612109973394
ENSG00000087470	DNM1L	18.1266666666667	17.43	10.0966666666667	9.59	23.68	20.9166666666667	34.9633333333333	34.46	0.0232215046535096	0.5822452	-0.169803288350344	0.5822452	-0.091156965394112	0.110764	-0.0460442933325549	0.003163292	0.506236938349007
ENSG00000087502	ERGIC2	21.1966666666667	19.8233333333333	11.7033333333333	13.0466666666667	38.0366666666667	41.21	25.14	20.57	-0.0469489738025226	0.03041761	0.0542624315530711	0.03041761	0.0141232687238322	0.2646895	-0.08294857614856	0.8193804	2.60343406593407
ENSG00000087586	AURKA	8.26	7.24	3.14666666666667	3.30666666666667	8.94333333333333	7.56666666666667	20.3533333333333	21.3033333333333	-0.0383858760916054	0.5529044	-0.274881901708117	0.5529044	-0.00116736042797871	0.4143659	-0.158936289822909	0.000232288	0.222314635158672
ENSG00000087842	PIR	7.78	6.35666666666667	3.88333333333333	2.71666666666667	11.1766666666667	6.52333333333333	22.4966666666667	27.8966666666667	0.335033649010257	0.0109748	-0.598204956145489	0.0109748	-0.667059784422099	0.9291921	-0.268290736469583	0.331649	-0.195761477788394
ENSG00000087884	AAMDC	3.94666666666667	3.95666666666667	2.07666666666667	1.94333333333333	11.32	8.66	3.87666666666667	3.79	-0.114464448584548	0.01253372	-0.187860105024797	0.01253372	0.318726998615756	0.363534	-0.0179931376168212	0.008622773	-0.541231313496475
ENSG00000087903	RFX2	2.24666666666667	2.71	1.45	2.01	4.63666666666667	4.84666666666667	7.29333333333333	8.00666666666667	0.045366558532784	0.912339	0.00521722607533892	0.912339	0.39597147923032	0.3984678	0.15541363639854	0.3995724	0.109288469015668
ENSG00000087995	METTL2A	6.19	5.77	4.64333333333333	4.27333333333333	16.12	14.1566666666667	15.91	15.8733333333333	0.00636547152668587	0.1138548	-0.0426672565122077	0.1138548	0.0776398434950414	0.581265	-0.0425562247379867	0.3515177	-0.107319306689001
ENSG00000088035	ALG6	4.20333333333333	4.30333333333333	1.64666666666667	2.02	4.8	3.91	7.53666666666667	8.28666666666667	0.159394100490982	0.2149741	-0.246773686666758	0.2149741	0.0690180336721609	0.894841	0.0243708921348489	0.01193121	-0.322566113388604
ENSG00000088038	CNOT3	5.85666666666667	8.01	3.81666666666667	5.44666666666667	11.9066666666667	12.31	27.74	27.0766666666667	0.104653630851392	0.001268117	0.0361134548596223	0.001268117	0.609489470353263	0.4151561	0.0932028611634941	0.1591303	-1.11455752062188
ENSG00000088179	PTPN4	12.2533333333333	10.7166666666667	7.22333333333333	5.85	24.2133333333333	23.0233333333333	14.5	14.5866666666667	0.0832288436378912	0.7203707	-0.0645805841940099	0.7203707	0.165299995056575	0.1209214	-0.00463625384157051	0.58111	-0.618613706858159
ENSG00000088205	DDX18	13.5133333333333	13.4966666666667	3.15666666666667	3.37666666666667	10.62	8.05333333333333	55.58	48.2566666666667	-0.142433907103081	0.4619139	-0.154087111505152	0.4619139	0.282513114340302	0.1004618	-0.0305608056179221	0.5594112	-0.708959036507842
ENSG00000088247	KHSRP	30.6066666666667	34.3866666666667	13.1166666666667	14.5433333333333	57.7933333333333	51.0933333333333	208.936666666667	219.156666666667	0.042434717353272	0.1962112	-0.020688766174132	0.1962112	0.0960279508491659	0.09805787	0.0747612062395877	0.0227451	-0.456490752594865
ENSG00000088256	GNA11	12.1333333333333	14.2166666666667	8.72333333333333	9.97	45.5533333333333	47.9033333333333	25.5433333333333	35.8066666666667	0.0519955539396841	0.2565434	0.299033957286333	0.2565434	0.375056144782615	0.105401	0.0657522159247117	0.0105976	0.242748262095536
ENSG00000088280	ASAP3	2.48666666666667	1.98666666666667	1.08	1.02	3.11333333333333	3.13666666666667	5.64666666666667	7.49	0.218204143404887	0.01189416	-0.276011729015967	0.01189416	-0.239724731151749	0.1943522	-0.218906710491821	0.09218005	0.0648607825295722
ENSG00000088298	EDEM2	9.41	9.64333333333333	8.27666666666667	7.78	33.28	30.1066666666667	19.81	22.13	0.132626150273383	0.109262	-0.0359830518419351	0.109262	-0.119711611895908	0.2844689	0.0184273106698285	0.4652325	-0.0606351042441267
ENSG00000088305	DNMT3B	0.733333333333333	0.88	0.296666666666667	0.32	0.773333333333333	0.82	1.48	1.75	0.133081057364127	0.6930435	0.264800377575341	0.6930435	0.0149922425693294	0.2311168	0.177259039370103	0.1892642	-0.150835651170152
ENSG00000088325	TPX2	15.51	15.2166666666667	5.20666666666667	5.70666666666667	16.1633333333333	13.9566666666667	71.2066666666667	59.2933333333333	-0.262449235451623	0.2109795	-0.140042799932764	0.2109795	0.153069826672089	0.8672207	-0.0301751968175381	0.001199598	-0.764393511184642
ENSG00000088356	PDRG1	4.95	4.38	3.59666666666667	3.14	14.0933333333333	14.3566666666667	6.39	5.17	-0.302778951184457	0.2330538	0.129869211009164	0.2330538	-0.0921744883600448	0.972286	-0.167108114688238	0.01342649	0.319199343140019
ENSG00000088367	EPB41L1	4.41666666666667	5.15333333333333	4.98	6.65333333333333	5.29666666666667	8.77	4.38	4.19	-0.030839888270437	0.04650817	0.542387989187889	0.04650817	0.374732631939339	0.1413727	-0.0559291762688146	0.1239562	1.58906041883053
ENSG00000088386	SLC15A1	0.663333333333333	0.49	0.143333333333333	0.143333333333333	0.733333333333333	0.52	1.6	1.42	-0.128281027146798	0.08379501	-0.564582008976763	0.08379501	-0.0745754284531479	0.3250856	-0.315152417522279	0.0002005314	0.168381810433466
ENSG00000088387	DOCK9	13.39	12.3466666666667	2.59333333333333	3.17333333333333	13.9033333333333	14.1333333333333	23.4466666666667	25.1566666666667	0.27933481379586	0.3097179	-0.205235366002389	0.3097179	-0.0223980514106925	0.2043976	0.114290047113514	0.002664778	0.309339845315677
ENSG00000088448	ANKRD10	24.8733333333333	26.29	18.9866666666667	24.9	55.0833333333333	50.3766666666667	17.8833333333333	16.5233333333333	-0.114340473868295	0.01432534	0.0211355808889175	0.01432534	0.343951185095524	0.168079	0.0178621689031795	0.02218171	0.447849433464778
ENSG00000088451	TGDS	6.44333333333333	6.44	3.83333333333333	5.82	13.19	11.13	19.0666666666667	16.1466666666667	-0.24948061661255	0.005363051	-0.254928450551276	0.005363051	0.539322859019936	0.004649553	-0.0176843548101457	0.6426104	-0.713569731411486
ENSG00000088538	DOCK3	1.18666666666667	1.3	0.32	0.423333333333333	1.20666666666667	1.16333333333333	1.21666666666667	1.18333333333333	-0.0290357068003297	0.0002434022	0.0297839504567143	0.0002434022	0.253943330905218	0.01199276	0.232208326995273	0.8950124	-0.173347305912147
ENSG00000088543	C3orf18	1.08333333333333	1.11666666666667	1.54333333333333	1.79666666666667	1.53	2.31666666666667	1.17	0.746666666666667	-0.636634989207797	0.005298179	0.325958930856846	0.005298179	0.139411271845089	0.5801451	0.251480501069606	0.03361346	-0.731331621619556
ENSG00000088682	COQ9	10.5333333333333	12.56	7.77333333333333	8.22	26.5933333333333	27.5	13.19	14.14	0.0410664593460561	0.003425162	0.120152475575416	0.003425162	0.130255105334774	0.2465603	0.251576916888931	0.7721516	0.182216276667208
ENSG00000088727	KIF9	3.09333333333333	3.19	3.25	4.73333333333333	6.53	7.69666666666667	1.63333333333333	2.33666666666667	-0.0768161059917196	0.7391394	0.259841883133189	0.7391394	0.404630679252487	0.8485447	0.142956852825272	0.01065336	-0.254420460554781
ENSG00000088756	ARHGAP28	0.8	0.606666666666667	0.513333333333333	0.316666666666667	1.46333333333333	1.49666666666667	2.10666666666667	2.79	0.247188754845862	0.8206366	0.114960567299153	0.8206366	-0.643371164767564	0.07734859	-0.122614427696188	0.3694305	0.64553696642499
ENSG00000088766	CRLS1	13.4433333333333	12.87	6.85333333333333	7.38	23.73	21.6066666666667	10.4533333333333	13.98	0.0265922134250838	0.4319808	0.0279334954232517	0.4319808	0.103459575327146	0.5087812	-0.0210208267865966	0.07079313	-0.277860453888359
ENSG00000088808	PPP1R13B	4.37	4.32666666666667	2.12333333333333	2.60666666666667	8.18	8.57666666666667	11.62	10.18	-0.0868003461347602	0.2375606	0.0306658195234055	0.2375606	0.333427413545409	0.8715789	0.0337886959140103	0.8106596	-1.06873384516312
ENSG00000088812	ATRN	8.65666666666667	9.15666666666667	2.96333333333333	3.14666666666667	13.9466666666667	10.9866666666667	41.5	42.7066666666667	-0.0172142723336428	0.333969	-0.262093142054315	0.333969	0.0585535985909793	0.667992	0.0246961476865559	0.6784114	0.975189181147189
ENSG00000088826	SMOX	1.50333333333333	1.40666666666667	0.62	0.626666666666667	2.62333333333333	2.24666666666667	1.53	1.79333333333333	-0.0180341843725083	0.890974	-0.0260985972092356	0.890974	-0.29707818807023	0.7582382	-0.0598131262653481	0.6487764	-1.9647369037853
ENSG00000088832	FKBP1A	31.1766666666667	29.2066666666667	39.0866666666667	42.4133333333333	162.41	151.526666666667	44.8366666666667	39.49	-0.131456828377527	0.01914424	-0.0412135599323502	0.01914424	0.176497674141585	0.1185257	-0.045773397177574	0.7109378	-0.626129718234981
ENSG00000088833	NSFL1C	12.6566666666667	12.55	5.53	4.92333333333333	29.18	24.2466666666667	68.7266666666667	68.7866666666667	0.00670853226262036	0.9486558	-0.19966711980771	0.9486558	0.0075529356918258	0.1531916	0.0318144403236049	0.9916487	-0.197608012999702
ENSG00000088836	SLC4A11	2.20666666666667	2.37333333333333	2.24333333333333	1.61	3.96	3.15333333333333	8.11333333333333	7.18666666666667	0.171319671953597	0.93231	-0.31018604535359	0.93231	0.231602646480673	0.08552861	-0.00184010378402411	0.05094192	-0.255343429437258
ENSG00000088854	C20orf194	1.62333333333333	1.73666666666667	0.763333333333333	0.883333333333333	2.26666666666667	2.05	3.90666666666667	3.48	-0.114941109672452	0.1303826	-0.0627763071701484	0.1303826	0.225847053853356	0.3596207	0.101829306335187	0.5162622	0.220533702082759
ENSG00000088876	ZNF343	2.59	3.07333333333333	1.75666666666667	1.78	3.51333333333333	2.90666666666667	5.53666666666667	5.65333333333333	-0.115243856686849	0.4519086	-0.0269083957949525	0.4519086	0.0713303618502708	0.6519281	-0.0801683341015647	0.3185436	-0.854761560895024
ENSG00000088881	EBF4	0.943333333333333	1.01	0.833333333333333	0.486666666666667	0.583333333333333	0.646666666666667	0.57	0.38	-0.14042994727338	0.05099853	0.6889834985288	0.05099853	-0.0623214838135582	0.3862381	0.0147624842797165	0.8011975	0.0652311368618146
ENSG00000088888	MAVS	3.72333333333333	3.90666666666667	2.18666666666667	2.51333333333333	6.73333333333333	6.34666666666667	8.56666666666667	7.92333333333333	-0.0933876792378667	5.597766e-05	0.0191133046745451	5.597766e-05	0.208298110039789	0.5433103	0.0593946863731549	0.434343	-6.33972136953956
ENSG00000088899	LZTS3	2.43666666666667	2.77666666666667	1.49666666666667	1.66	4.56666666666667	6.04	3.81333333333333	4.18333333333333	0.179411878927664	0.0420893	0.521475779319537	0.0420893	0.255479650030816	0.09082022	0.175978755006649	0.224733	1.59262200736068
ENSG00000088930	XRN2	23.3333333333333	21.98	8.78333333333333	6.25333333333333	16.9066666666667	14.1466666666667	52.6733333333333	52.8233333333333	0.00491870820745	0.8846031	-0.166131062731137	0.8846031	-0.396844180393057	0.3060564	-0.0903530408861624	0.6556643	0.0484339384172152
ENSG00000088970	KIZ	8.23333333333333	8.82	3.35666666666667	3.86666666666667	10.6033333333333	9.02	15.24	18.13	0.204119462544814	0.5709141	-0.170730988456227	0.5709141	0.151331467253637	0.5967223	0.0851772185152608	0.4916173	1.26823737063087
ENSG00000088986	DYNLL1	68.17	65.36	61.36	76.4433333333333	294.453333333333	269.5	83.1433333333333	82.6733333333333	-0.0254322495850063	0.8243207	-0.0795912861389212	0.8243207	0.258496727753886	0.4078626	-0.0792813601220326	0.1951276	0.374655486057955
ENSG00000088992	TESC	4.81	5.71333333333333	4.97333333333333	5.53333333333333	19.8166666666667	18.9866666666667	4.73333333333333	5.80666666666667	0.147197262002372	0.05097499	0.151483153851056	0.05097499	0.282548561431557	0.3469119	0.169224928553414	0.01208108	0.735507387824729
ENSG00000089006	SNX5	25.4033333333333	24.7333333333333	19.01	15.87	48.4133333333333	40.23	52.3733333333333	65.7933333333333	0.21113143250183	0.9330637	-0.0582073098348665	0.9330637	-0.0936192337223547	0.08227145	-0.0449328578817143	0.1456012	-0.986007483438111
ENSG00000089009	RPL6	237.23	221.436666666667	371.203333333333	210.93	253.323333333333	240.41	302.393333333333	630.186666666667	1.05283465267607	0.03430195	0.0679762683587404	0.03430195	-0.831391519231211	0.4308062	-0.133105966111684	0.5513148	-2.92674984643158
ENSG00000089022	MAPKAPK5	14.2	13.2566666666667	10.4533333333333	11.4266666666667	28.4366666666667	32.49	20.0166666666667	14.9766666666667	-0.212132418942906	0.07940636	0.287343438230682	0.07940636	0.0973202329509748	0.7288141	-0.0101728885839067	0.2783085	-6.55695148717172
ENSG00000089048	ESF1	6.83333333333333	5.47666666666667	1.77666666666667	1.42666666666667	2.43333333333333	2.29666666666667	12.4966666666667	11.3633333333333	-0.149446497498153	0.2775778	0.135379573370058	0.2775778	-0.0547668322289772	0.3292066	-0.256596241177133	0.2759077	-1.90530864197531
ENSG00000089050	RBBP9	6.67333333333333	6.25666666666667	7.47333333333333	6.32333333333333	18.1833333333333	16.3	9.13	12.11	0.328039969236158	0.1627795	-0.0703963563143342	0.1627795	-0.114889939023343	0.316579	-0.0597298935772708	0.8351729	0.442484694706765
ENSG00000089053	ANAPC5	25.1	28.3766666666667	13.44	14.9133333333333	62.3666666666667	54.2633333333333	42.3133333333333	43.8333333333333	0.0751922663218947	0.9346664	-0.000898807418749925	0.9346664	0.154293772036623	0.9563335	0.117663808422569	0.07004414	-0.467605989919869
ENSG00000089057	SLC23A2	3.55666666666667	3.47	1.26	1.23	6.21333333333333	5.25333333333333	17.39	17.1733333333333	-0.121619322714523	0.5853172	-0.250362550474127	0.5853172	0.155915756128863	0.03983866	0.0555831859556735	0.03588425	0.45285908781484
ENSG00000089060	SLC8B1	2.41333333333333	2.41	1.25333333333333	1.36666666666667	3.97333333333333	3.48666666666667	8.69	7.39666666666667	-0.00892664293725787	0.1542556	-0.0658414264234342	0.1542556	0.121053806013913	0.0459875	0.101659141429676	0.6065384	-0.958850394848195
ENSG00000089063	TMEM230	36.52	34.05	38.5866666666667	57.7733333333333	87.1366666666667	83.9333333333333	25.2	27.01	0.00572793383850811	0.2029614	-0.0350917473985461	0.2029614	0.453054385607332	0.122005	-0.117817513324154	0.8434536	0.302690021895526
ENSG00000089091	DZANK1	1.01666666666667	1.13666666666667	0.396666666666667	0.246666666666667	0.95	0.943333333333333	2.03666666666667	2.10666666666667	-0.0544273370208748	0.03848148	-0.141159753022821	0.03848148	-0.415825718782418	0.1750732	0.211046745337861	0.5069145	0.0632733178629188
ENSG00000089094	KDM2B	4.60333333333333	4.21333333333333	1.92666666666667	2.60666666666667	6.46666666666667	8.41666666666667	15.25	14.18	-0.191994981194663	0.0135423	0.319752055743973	0.0135423	0.222180889370938	0.008306289	0.0363214263778966	2.070203e-06	-0.346530370290793
ENSG00000089123	TASP1	7.80666666666667	8.16	4.00333333333333	3.99666666666667	13.0166666666667	12.7933333333333	10.05	9.05	-0.132751355290481	0.5935263	0.0845651044326745	0.5935263	0.00148459384203914	0.8057036	-0.0431107697500828	0.3637543	0.222976640496268
ENSG00000089154	GCN1	11.7633333333333	12.8766666666667	5.24666666666667	3.97333333333333	11.46	10.9633333333333	49.5233333333333	42.03	-0.355332684248101	0.1318952	0.0959567076418049	0.1318952	0.210231815380399	0.04011182	0.0943816022163722	0.5002061	-0.266478919323175
ENSG00000089157	RPLP0	546.516666666667	531.453333333333	1242.84333333333	660.15	477.886666666667	611.576666666667	334.603333333333	696.786666666667	0.992987401588501	0.3534284	0.488205628903831	0.3534284	-0.756357419446839	0.3362314	-0.0748059855987488	0.0001182904	0.494645854199172
ENSG00000089159	PXN	3.53333333333333	4.29333333333333	2.58333333333333	3.41	14.2366666666667	13.4266666666667	17.6033333333333	16.8266666666667	-0.117127243036754	0.001120323	0.0638297127424172	0.001120323	0.445886260125543	0.9523438	0.127250513629751	0.2216841	0.46059184775662
ENSG00000089177	KIF16B	5.34	5.57333333333333	1.04333333333333	1.53	3.85	3.7	15.1366666666667	12.6266666666667	-0.153477666173369	0.09137954	-0.027640667160501	0.09137954	0.465831397270086	0.2959445	0.0458958031457612	0.6864639	0.911231138852622
ENSG00000089195	TRMT6	5.02333333333333	4.65666666666667	1.22	1.51	5.10666666666667	3.62333333333333	14.2533333333333	13.4033333333333	-0.0940273996753538	0.848267	-0.402793734327147	0.848267	0.167341349758296	0.2938391	-0.104237094670206	0.8395928	-0.345158011488255
ENSG00000089199	CHGB	35.6066666666667	32.33	5.55	7.48333333333333	26.2733333333333	21.7766666666667	111.713333333333	95.2566666666667	-0.222004067865097	0.0807169	-0.183054860031908	0.0807169	0.387107856455802	0.4691104	-0.130451092324845	0.4914193	0.539979866675004
ENSG00000089220	PEBP1	49.4366666666667	47.28	16.6366666666667	13.6933333333333	128.863333333333	110.206666666667	133.3	150.946666666667	0.184992595755695	0.1483943	-0.15396221688801	0.1483943	-0.251896776168882	0.7096099	-0.101525835891264	0.1011522	-0.101811963563419
ENSG00000089234	BRAP	4.49	4.88333333333333	1.75333333333333	1.83333333333333	6.02333333333333	5.21333333333333	14	12.39	-0.201349289829038	0.8352013	-0.0541872363212246	0.8352013	0.130271737512807	0.1521156	0.111932102626452	0.4228295	0.749978067160436
ENSG00000089248	ERP29	92.5	85.7066666666667	33.61	24.3966666666667	72.4233333333333	58.2833333333333	106.913333333333	113.473333333333	0.0901639971836126	0.8329134	-0.214842439933527	0.8329134	-0.533355209258201	0.1192645	-0.136741715309139	0.7805222	0.58178497756024
ENSG00000089280	FUS	8.47	8.75	17.0866666666667	25.05	54.07	52.6233333333333	197.99	152.296666666667	-0.245680991283423	0.5352626	0.052969560039557	0.5352626	0.291251028118936	0.361227	0.192200145699669	0.350221	0.641342808947615
ENSG00000089289	IGBP1	16.3433333333333	14.8366666666667	18.8233333333333	9.96	17.34	18.1566666666667	19.46	38.88	0.993608959101961	0.7547729	0.212831124114781	0.7547729	-0.840094396476188	0.1346204	-0.133532397270169	0.007573646	-0.000281701068904461
ENSG00000089335	ZNF302	7.38333333333333	6.81666666666667	5.77	6.62666666666667	10.9	8.69333333333333	11.8166666666667	12.61	0.151298383020384	0.002157929	-0.305012192318377	0.002157929	0.0691357449502501	0.07052702	-0.0392374541944527	0.0003285625	-0.571583453816313
ENSG00000089351	GRAMD1A	4.06666666666667	4.08666666666667	3.16666666666667	3.89666666666667	5.53333333333333	7.31333333333333	5.40666666666667	8.86333333333333	0.700882561121938	0.8087896	0.485808193142629	0.8087896	-0.201301932845785	0.7244747	0.0156838937893511	0.9504814	-1.23777629806782
ENSG00000089356	FXYD3	19.7033333333333	17.16	21.1033333333333	19.1866666666667	87.7933333333333	81.7466666666667	24.9966666666667	22.9133333333333	-0.119062118323257	0.6747473	0.0331149142755249	0.6747473	-0.289463989963584	0.566607	-0.176618998885141	0.3608286	0.626793411696898
ENSG00000089486	CDIP1	7.20666666666667	7.26666666666667	4.62666666666667	6.19333333333333	28.7666666666667	31.8366666666667	17.1133333333333	19.77	-0.0118993567583097	0.1557422	0.0834754337006816	0.1557422	0.275481264393123	0.1869209	0.0194670049981989	0.457409	-0.674640405451864
ENSG00000089505	CMTM1	1.39	1.79666666666667	1.10666666666667	1.44	3.58	4.06666666666667	2.13333333333333	1.54666666666667	-0.422959154028282	0.1568917	0.250607205804402	0.1568917	0.156807900953182	0.04120216	0.0612676313548868	0.5482832	-0.401036308115009
ENSG00000089597	GANAB	39.4433333333333	45.4533333333333	12.6	15.02	58.0366666666667	55.1133333333333	370.09	305.216666666667	-0.230201925144726	0.3055639	-0.171903662728633	0.3055639	0.144305539372163	0.4153115	0.0901223733782874	0.6064415	-0.050221205556813
ENSG00000089639	GMIP	0.243333333333333	0.603333333333333	0.08	0.3	0.856666666666667	1.18666666666667	2.01333333333333	1.97333333333333	0.00595098226326041	0.006727855	0.334357298506236	0.006727855	1.29790188191586	0.8881869	0.746822086805169	0.486549	0.297903908287174
ENSG00000089682	RBM41	2	2.43	1.61333333333333	2.19	4.50666666666667	3.58	6.68666666666667	5.39	-0.252401641653234	0.9267633	-0.0209549745683013	0.9267633	0.00420525741799072	0.5339711	0.11917575308021	0.8859363	0.0633528900353628
ENSG00000089685	BIRC5	7.55333333333333	6.39	6.08	5.60333333333333	22.2066666666667	22.5566666666667	8.25	6.03666666666667	-0.300948393014435	0.9998391	0.144681326708957	0.9998391	-0.0838324955242422	0.3596094	-0.136133776731074	0.7169188	-0.897753063596265
ENSG00000089693	MLF2	30.89	33.3433333333333	20.7	20.63	140.09	147.026666666667	73.4733333333333	67.9066666666667	-0.0982515362005021	0.04947004	0.110775084567189	0.04947004	-0.0248990848203743	0.04162417	-0.0133347169175551	0.4573372	-0.0899938079499494
ENSG00000089723	OTUB2	0.376666666666667	0.346666666666667	0.253333333333333	0.323333333333333	1.05333333333333	1.25333333333333	1.04333333333333	0.833333333333333	-0.237252610568395	0.001469197	-0.0853115134442111	0.001469197	0.130448732977115	0.6907019	0.0843654826189557	0.07238189	-1.46726427717024
ENSG00000089737	DDX24	27.13	27.47	4.44333333333333	4.97	17.83	15.3433333333333	104.756666666667	82.44	-0.414170113604943	0.6451861	-0.0179194248666157	0.6451861	0.301551297869703	0.2931693	-0.0200640302758037	0.0543715	-0.655762150065192
ENSG00000089775	ZBTB25	2.78	2.68333333333333	3.06666666666667	3.37666666666667	5.38666666666667	4.93666666666667	4.26333333333333	5.19	0.231037169508736	0.1189911	0.00779809574670143	0.1189911	0.0933279362634352	0.2453999	0.032635915100049	0.3561864	0.497098690284191
ENSG00000089818	NECAP1	16.4	15.03	7.55666666666667	7.82333333333333	47.75	34.5833333333333	73.3266666666667	77.33	0.0345148321221789	0.01850875	-0.313674370250849	0.01850875	0.185206420851681	0.1047728	0.0206449950879204	0.1351427	-0.219857852248349
ENSG00000089847	ANKRD24	0.38	0.346666666666667	0.156666666666667	0.14	0.353333333333333	0.263333333333333	0.636666666666667	0.636666666666667	-0.412173035877075	0.497043	0.202522030168499	0.497043	-0.612282370843435	0.7035185	0.131585916208044	0.9990749	0.615981448843095
ENSG00000089876	DHX32	6.60666666666667	7.01333333333333	4.84333333333333	5.49666666666667	17.2333333333333	16.5933333333333	24.0366666666667	24.7866666666667	0.0440438115131139	0.4521101	-0.140911609086261	0.4521101	0.277051877703092	0.291286	0.00238117833281137	0.457534	-0.96588185866852
ENSG00000089902	RCOR1	5.43	5.06666666666667	1.92333333333333	1.92333333333333	8.37	7.3	15.04	15.6733333333333	-0.151103896639421	0.1736883	-0.0403656457877259	0.1736883	0.280527401207395	0.6687479	0.110434869261987	0.1862009	-2.38282153736652
ENSG00000089916	GPATCH2L	9.38333333333333	10.64	7.26	9.19333333333333	21.5766666666667	21.24	32.1	36.79	0.0202628371148608	0.8603298	0.00206356085330395	0.8603298	0.238379553911154	0.2925463	0.0355048784896725	0.3054184	-1.88600018477964
ENSG00000090006	LTBP4	3.08666666666667	3.17	1.75333333333333	2.92333333333333	6.03666666666667	7.9	6.63	6.67666666666667	-0.193790508310645	0.1480434	0.638224962503909	0.1480434	0.763850098100271	0.4023306	0.147507233708152	0.0007562661	-1.02995946659425
ENSG00000090013	BLVRB	6.31333333333333	6.11333333333333	4.18	3.11333333333333	19.0466666666667	15.9666666666667	23.0133333333333	27.5766666666667	0.243246184190387	0.1265246	-0.180978780800547	0.1265246	-0.556452964906983	0.3472766	-0.0279507768845031	0.4552912	-0.717446189786705
ENSG00000090020	SLC9A1	1.43	1.30333333333333	0.433333333333333	0.656666666666667	1.9	1.74	3.79333333333333	4.63666666666667	-0.307458396926819	0.6461852	0.0832540139330438	0.6461852	0.623153287317776	0.1622732	0.105861946102018	0.01110721	-0.208773374593122
ENSG00000090054	SPTLC1	17.9266666666667	17.1166666666667	6.17	6.49	20.6	18.1233333333333	50.2666666666667	43.6333333333333	-0.056253632182921	0.6076026	-0.17239153113504	0.6076026	0.0808189594645929	0.7766619	-0.0576917245007484	0.06709851	-1.13705553809794
ENSG00000090060	PAPOLA	34.51	34.43	28.35	29.1533333333333	79.4266666666667	84.0733333333333	36.2566666666667	49.9333333333333	0.453489856331548	0.07506198	0.0697664014958352	0.07506198	-0.134862621126397	0.6644835	0.0163101016902161	0.01610189	-0.338540113300659
ENSG00000090061	CCNK	4.31333333333333	4.7	3.24666666666667	5.06333333333333	16.7966666666667	16.3566666666667	21.04	24.3933333333333	0.0736325333538304	0.2636484	-0.0351868569416807	0.2636484	0.835781563286682	0.296289	0.0650621757380989	0.04434402	1.65375939849624
ENSG00000090097	PCBP4	23.1033333333333	24.63	16.2933333333333	17.32	59.06	67.0133333333333	45.7833333333333	63.23	0.294578623521698	0.06957696	0.215189725697933	0.06957696	-0.036681073430052	0.5907547	0.0600224342186735	0.8786191	-0.845350142249367
ENSG00000090238	YPEL3	6.41	4.92333333333333	4.86666666666667	8.64	6.82333333333333	7.80666666666667	2.20666666666667	1.99333333333333	-0.499378346906961	0.2580827	0.224116339414794	0.2580827	0.955091498176401	0.9209555	-0.311790231579314	0.9768529	-0.850651481267215
ENSG00000090263	MRPS33	22.7333333333333	21.4066666666667	12.9933333333333	10.4666666666667	41.3933333333333	43.5266666666667	23.8766666666667	31.6633333333333	0.366786228899323	0.3196324	0.113473835455747	0.3196324	-0.367226144569562	0.2736614	-0.0978389899853314	0.005650357	-0.178316485630832
ENSG00000090266	NDUFB2	33.38	32.8966666666667	66.9333333333333	72.5066666666667	167.48	164.656666666667	32.16	32.0833333333333	-0.0189991921128971	0.215118	0.0805663620964747	0.215118	0.210690621232385	0.7702992	-0.0449356355962927	0.8696653	-3.69542253521127
ENSG00000090273	NUDC	25.1933333333333	24.63	5.49333333333333	6.20666666666667	29.16	21.2966666666667	64.99	56.67	-0.214662775466749	0.07466274	-0.346165702129871	0.07466274	0.185804134937669	0.5436626	-0.058870872595719	0.3997421	-0.0733959209734518
ENSG00000090316	MAEA	9.81666666666667	9.74	5.52333333333333	6.37	27.8333333333333	24.6533333333333	81.5233333333333	71.7933333333333	-0.148187446600473	0.8943184	-0.133695043168651	0.8943184	0.0127285839026081	0.5720255	-0.065250095488568	0.3652827	-0.718120287100705
ENSG00000090372	STRN4	13.6666666666667	14.67	3.91	4.88666666666667	20.7266666666667	24.4633333333333	13.53	21.5033333333333	0.485999144311204	0.021267	0.503360816915005	0.021267	0.188918229599373	0.2220254	-0.0092641417972219	0.008977485	-0.796706572114672
ENSG00000090432	MUL1	4.66	5.16	2	2.16	10.56	9.93333333333333	21.76	22.3733333333333	0.0405944185787623	0.3652224	-0.0768852046395097	0.3652224	0.171649305957441	0.006096302	0.13864662053625	0.2403948	0.496665485489114
ENSG00000090447	TFAP4	2.51666666666667	2.95666666666667	0.92	1.00666666666667	2.27666666666667	2.55333333333333	4.88666666666667	4.67666666666667	-0.140988698255847	0.5136729	0.224516884058248	0.5136729	-0.182188221703554	0.08286201	0.245465865166799	0.6671065	-0.676289866676372
ENSG00000090470	PDCD7	4.18666666666667	3.94	1.69	1.50666666666667	2.80666666666667	2.93	7.35666666666667	6.43666666666667	-0.177487499875596	0.4675898	-0.0635845130700043	0.4675898	-0.03986996271788	0.9010596	-0.0462279944920851	0.711438	1.32225616242849
ENSG00000090487	SPG21	16.47	16.9633333333333	22.44	25.74	26.4766666666667	30.3066666666667	11.69	14.0566666666667	0.15342393084784	0.05477071	0.241279014030498	0.05477071	0.148635031013386	0.3043483	0.00855560214948703	0.0004577014	-0.146306573874814
ENSG00000090520	DNAJB11	64.8266666666667	62.2566666666667	21.07	24.2	128.63	92.1933333333333	131.033333333333	161.12	0.300605784285507	0.20238	-0.361835922067367	0.20238	0.256216792180903	0.9602481	-0.0282295937345678	0.4336276	-0.329897972443558
ENSG00000090565	RAB11FIP3	6.06666666666667	8.16333333333333	1.89	2.48333333333333	12.0233333333333	12.35	6.52	5.27333333333333	-0.2717557536655	0.03459114	0.185654020193351	0.03459114	0.451519183302719	0.1587799	0.320552729885084	0.1205948	-0.438596207713855
ENSG00000090581	GNPTG	10.11	10.25	6.96666666666667	9.14666666666667	32.07	30.99	8.78666666666667	9.51	0.0832515013778155	0.1479004	0.0324166269767954	0.1479004	0.352821063717725	0.1092773	0.065737957355819	0.9099123	-1.20833468415027
ENSG00000090612	ZNF268	5.51666666666667	6.39	3.94666666666667	5.69333333333333	14.1766666666667	13.6533333333333	28.33	26.2066666666667	-0.235101694556456	0.8700505	-0.269319716377897	0.8700505	0.33287101702726	0.4525196	0.0453148064718665	0.4287552	1.00872337539004
ENSG00000090615	GOLGA3	9.42	11.7133333333333	3.82333333333333	5.92666666666667	18.5	21.45	23.84	23.5166666666667	-0.119289536490892	0.06596984	0.164747522783543	0.06596984	0.278231405906993	0.5670935	0.178210381735148	0.2787383	0.238436569276264
ENSG00000090621	PABPC4	19.9166666666667	23.7033333333333	17.48	12.69	17.74	22.4	42.5733333333333	61.1633333333333	0.249007203940492	0.04791913	0.299783659368484	0.04791913	-0.215519074901454	0.6933326	0.0639738132493788	0.1287999	0.70220072950009
ENSG00000090674	MCOLN1	4.50333333333333	5.12666666666667	3.85333333333333	5.78333333333333	16.44	17.05	19.3733333333333	22.5933333333333	0.261527323825058	0.5047683	0.223163110140346	0.5047683	0.28783940890948	0.5602333	0.0374335936528603	0.0472051	0.394638048104584
ENSG00000090686	USP48	11.0933333333333	9.22	4.33333333333333	4.90666666666667	15.1233333333333	15.3433333333333	23.66	22.57	-0.125358991827711	0.01070794	0.075605107169844	0.01070794	0.0275244284354557	0.559202	0.00922774010468963	0.2608471	-0.0755761455525605
ENSG00000090776	EFNB1	5.52333333333333	5.72666666666667	1.55333333333333	1.60666666666667	8.66	9.46	23.1566666666667	17.9966666666667	-0.351369066753314	0.1250346	0.197760718049375	0.1250346	-0.000377618658362167	0.716714	0.0425332233745666	0.646791	0.271493099468486
ENSG00000090857	PDPR	3.77666666666667	4.35666666666667	1.54666666666667	1.79	7.54333333333333	7.28333333333333	24.0666666666667	18.8	-0.33817962212402	0.3718665	-0.00920488697835875	0.3718665	0.279022924694243	0.4159633	0.0914168716483239	0.5321906	0.0968994197346293
ENSG00000090861	AARS	67.26	69.83	12.72	12.7833333333333	49.0033333333333	40.7366666666667	401.3	295.073333333333	-0.404245085759289	0.2846618	-0.0937627072912584	0.2846618	0.188435665634583	0.2902289	0.0247291396742728	0.000945806	-0.203241653743745
ENSG00000090863	GLG1	14.0866666666667	14.2433333333333	3.73	4.38333333333333	18.37	16.9333333333333	96.1266666666667	84.1666666666667	-0.27820479716901	0.6014122	-0.0300574199169317	0.6014122	0.234539782680325	0.1759868	-0.00935980879185738	0.04857841	-0.94906132618298
ENSG00000090889	KIF4A	2.75333333333333	2.65333333333333	0.703333333333333	1.26	1.94	1.71333333333333	11.5433333333333	9.37666666666667	-0.373677595469066	0.02571888	-0.270862560177866	0.02571888	0.400947997518158	0.9003631	-0.0740271813387112	0.8077453	-2.08652922959623
ENSG00000090905	TNRC6A	7.63666666666667	8.38333333333333	2.47333333333333	4.87	7.73	7.59	8.94333333333333	8.96333333333333	0.0462157527087381	0.1971471	0.0322892034608975	0.1971471	0.581912982063893	0.08977219	0.142606576830567	0.1472799	0.681293049601697
ENSG00000090924	PLEKHG2	5.37333333333333	6.87	1.52	2.38666666666667	6.00666666666667	5.88	14.14	12.0666666666667	-0.0332780118038487	0.0267551	0.323706173011219	0.0267551	0.580932770408073	0.6770436	0.290622471308269	0.4158786	0.268228958649519
ENSG00000090932	DLL3	0.17	0.243333333333333	0.39	0.333333333333333	0.346666666666667	0.276666666666667	0.33	0.243333333333333	-0.549797669429605	0.08696612	-0.309696801956819	0.08696612	0.0542197802162723	0.5865933	0.301719687272851	0.837366	-0.240282773093727
ENSG00000090971	NAT14	8.80666666666667	9.19666666666667	7.34666666666667	7.07333333333333	19.3766666666667	19.53	9.15333333333333	7.15	-0.147972356694648	0.7620321	0.295329986894734	0.7620321	0.120429611294846	0.05745319	-0.00903820085602813	0.04769194	0.558895877583321
ENSG00000090975	PITPNM2	0.443333333333333	0.466666666666667	0.296666666666667	0.353333333333333	0.616666666666667	0.8	0.553333333333333	1.20333333333333	0.56202673291161	0.2064117	0.637383525108126	0.2064117	0.133313871511342	0.329069	0.16130475467049	0.1973515	-0.157148579558915
ENSG00000090989	EXOC1	6.30666666666667	6.75	1.42333333333333	1.74333333333333	6.88666666666667	5.23333333333333	17.1466666666667	14.7833333333333	-0.137418840420021	0.5048278	-0.10418806760651	0.5048278	0.250317200021628	0.826823	-0.045262319846775	0.8441125	1.07858706422124
ENSG00000091009	RBM27	3.58	4.31333333333333	2.49	1.83333333333333	5.24	3.79333333333333	8.49	9.08	-0.185766633858617	0.01638549	-0.0356811372537447	0.01638549	0.0393259658058307	0.05304344	-0.0499381899881026	0.06192738	-1.5740969082579
ENSG00000091039	OSBPL8	10.87	10.06	6.19	8.59	31.3166666666667	29.0266666666667	41.9033333333333	36.9433333333333	0.0203124057973856	0.1629361	-0.0990182403255648	0.1629361	0.322823064513625	0.8611798	-0.0212813444904159	0.8220072	-0.490303791380554
ENSG00000091073	DTX2	1.70666666666667	1.89333333333333	2.12666666666667	2.09	6.96333333333333	8.21	15.4366666666667	9.64333333333333	-0.405635434634577	0.08106669	0.111222747600125	0.08106669	0.178829525854394	0.1780781	0.116948771740772	0.4772691	-1.02643409744864
ENSG00000091127	PUS7	2.95333333333333	2.66333333333333	0.973333333333333	1.02666666666667	4.17333333333333	3.12666666666667	4.76666666666667	4.74	-0.0131483189007833	0.9780387	-0.228782542142967	0.9780387	0.0325613719192797	0.3117484	0.00848497314130814	0.2578667	-0.114272053016771
ENSG00000091129	NRCAM	18.5133333333333	17.8833333333333	10.4466666666667	14.4833333333333	44.33	39.6866666666667	86.4666666666667	73.8166666666667	-0.00632545120667949	0.3693493	-0.245869605818291	0.3693493	0.0709134842690515	0.8116254	-0.0132988150016882	0.02841025	-0.780551800111301
ENSG00000091136	LAMB1	13.2466666666667	14.2366666666667	6.33666666666667	8.95666666666667	16.0666666666667	17.23	59.8333333333333	53	-0.149129495640743	0.7718302	-0.183110328963081	0.7718302	0.0646009382319139	0.09164478	-0.0301844392459865	0.7591345	-0.637669482523499
ENSG00000091140	DLD	21.1633333333333	19.7366666666667	9.50333333333333	7.43666666666667	22.2066666666667	18.6066666666667	69.7033333333333	76.91	0.0774942416676927	0.7836576	-0.323585234801347	0.7836576	-0.338275000062105	0.4632121	-0.0860819395968289	0.07487222	-0.35132003325568
ENSG00000091157	WDR7	7.74	8.52	2	3.06333333333333	7.90333333333333	6.20333333333333	25.6233333333333	24.94	-0.211274283633328	0.5386055	-0.0307886112035938	0.5386055	0.318904766236656	0.02310181	0.12024436193778	0.05378136	0.261888279180621
ENSG00000091164	TXNL1	23.92	23.3166666666667	19.45	14.3166666666667	36.96	38.2233333333333	53.59	80.8733333333333	0.569159413895587	0.002576486	0.153447740962483	0.002576486	-0.404529457591379	0.9320697	-0.0445761495094761	0.48584	-0.771765029343512
ENSG00000091262	ABCC6	7.29	7.63	6.98666666666667	9.11	18.5933333333333	19.8433333333333	10.2733333333333	9.25333333333333	-0.30635987380942	0.3046197	0.16895223188424	0.3046197	-0.290605530006624	0.328451	0.130847020278505	0.5302517	-0.489389617366548
ENSG00000091317	CMTM6	12.3433333333333	12.85	13.7966666666667	14.6833333333333	57.3733333333333	59.6	24.0566666666667	20.9333333333333	-0.0177682984130367	0.714769	0.0278540465817878	0.714769	-0.0813968333077471	0.4801392	0.00184260932698876	0.04978378	-0.638451891963498
ENSG00000091409	ITGA6	1.86666666666667	2.21	0.646666666666667	0.516666666666667	1.96	1.7	4.88666666666667	5.43666666666667	-0.0774352337514994	0.5212906	-0.092724639755668	0.5212906	0.235764838361484	0.1924924	0.0716048246616126	0.748479	-0.749484687441443
ENSG00000091428	RAPGEF4	14.11	17.27	8.50333333333333	9.75333333333333	26.4366666666667	21.5833333333333	37.7933333333333	36.1633333333333	0.0231338733067439	0.2582403	-0.173486963247412	0.2582403	0.0948714238764365	0.3076669	0.0599070908499417	0.4463255	-2.04382388048208
ENSG00000091436	MAP3K20	1.89	1.73333333333333	1.01333333333333	1.53666666666667	3.75333333333333	3.43	4.79333333333333	6.15666666666667	0.314082295364578	0.4983522	0.0163545627418147	0.4983522	0.415480645242999	0.1743139	-0.0894389573328915	0.6607136	0.141749731542977
ENSG00000091483	FH	10.9166666666667	9.62	3.21333333333333	2.41	13.69	8.73333333333333	31.0466666666667	32.9833333333333	0.0106216643800421	0.08841537	-0.490601969497262	0.08841537	-0.329347115999637	0.258895	-0.244730418785021	0.4744261	0.439010487916097
ENSG00000091490	SEL1L3	4.62666666666667	4.51666666666667	2.52666666666667	3.31333333333333	7.26333333333333	9.15666666666667	8.36666666666667	9.27333333333333	0.283842189861356	0.503464	-0.0743467023865296	0.503464	0.102733573227765	0.7668084	-0.0470946433270294	0.8989613	-0.192720800367264
ENSG00000091527	CDV3	25.7633333333333	24.1733333333333	11.5633333333333	10.5233333333333	24.5066666666667	25.35	23.3966666666667	29.1366666666667	0.28883191283163	0.004815549	0.141942092038151	0.004815549	-0.174771277035479	0.1616346	-0.106091343646078	0.5527768	-0.168424242424242
ENSG00000091542	ALKBH5	18.6666666666667	19.7866666666667	6.88666666666667	7.49333333333333	32.3066666666667	35.0833333333333	18.45	17.2233333333333	-0.118986293200446	0.5778812	0.205458276991168	0.5778812	0.197771936789216	0.6884137	0.0789718331791125	0.1168167	-1.35790426279652
ENSG00000091592	NLRP1	14.2466666666667	13.0933333333333	7.66333333333333	5.69666666666667	44.4666666666667	45.7633333333333	21.2666666666667	18.2033333333333	-0.186687792637303	0.559676	0.124303857188141	0.559676	-0.40549889875065	0.7337677	-0.149550496291011	0.05772469	-1.35188127426453
ENSG00000091640	SPAG7	14.9633333333333	13.51	5.66	5.30333333333333	29.9233333333333	24.76	29.5433333333333	30.24	0.0144646135253836	0.2470868	-0.135952079885055	0.2470868	-0.20395292440382	0.4609923	-0.145413462613096	0.8573161	-0.422436678466204
ENSG00000091651	ORC6	8.66666666666667	8.76333333333333	6.29333333333333	7.44	20.8466666666667	16.66	11.2266666666667	13.99	0.0984647366557247	0.2732601	-0.182132019532798	0.2732601	0.0617016299282609	0.8338258	-0.00823378016236109	0.6898319	0.0636597938144323
ENSG00000091704	CPA1	2.81	3.12333333333333	1.83	2.75333333333333	6.88666666666667	5.67333333333333	6.63333333333333	6.39	0.251963024571065	0.5998248	-0.129563859352001	0.5998248	0.292041512521811	0.4097509	0.00865974596601626	0.1277241	-0.403537532355478
ENSG00000091732	ZC3HC1	3.95666666666667	4.77333333333333	3.34666666666667	3.67333333333333	12.25	10.1766666666667	20.71	19.6266666666667	-0.154903241168203	0.5928302	-0.219597413825235	0.5928302	0.21214523169638	0.4224328	0.259327706782174	0.8064411	0.4976459565044
ENSG00000091844	RGS17	7.96666666666667	8.15	8.77666666666667	8.02	16.15	19.25	7.35	10.3433333333333	0.384635224189311	0.01480403	0.192419524425863	0.01480403	-0.0129844500147094	0.483933	0.0121233108821821	0.776721	1.18102056962025
ENSG00000091947	TMEM101	9.27333333333333	9.36	9.62	6.90666666666667	17.59	15.9	17.6533333333333	22.1833333333333	0.376061912756811	0.4999997	-0.0809152811048497	0.4999997	-0.526277064001222	0.4133984	-0.059523898224068	0.05411151	0.0467120883198158
ENSG00000091972	CD200	11.87	11.33	6.86	8.98	22.26	17.49	21.7966666666667	21.84	-0.0625206817607413	0.7026731	-0.231509204750123	0.7026731	0.375470457302646	0.1522509	-0.0518986719846639	0.3393349	-0.459710504342281
ENSG00000092010	PSME1	14.9	12.5233333333333	6.21333333333333	4.93666666666667	26.5066666666667	18.29	35.9933333333333	41.24	0.20830504492458	0.6411587	-0.48284264005366	0.6411587	-0.351551100974456	0.2527502	-0.207624628989277	0.4189829	-0.399436205839924
ENSG00000092020	PPP2R3C	9.17666666666667	8.43333333333333	6.38666666666667	7.97666666666667	12.2	9.40333333333333	11.52	11.07	0.129632514935811	0.6973646	-0.0144995299374555	0.6973646	0.367680734778502	0.663035	-0.102558254551115	0.09658041	-0.383281603491238
ENSG00000092036	HAUS4	7.63666666666667	8.45666666666667	14.7233333333333	10.69	12.3666666666667	15.06	17.92	27.6	0.704894906187226	0.008181417	0.338498190528364	0.008181417	-0.658767638526529	0.3636919	0.0554302090066492	0.4747758	0.258690389143311
ENSG00000092068	SLC7A8	20.6033333333333	21.8733333333333	5.64	5.86333333333333	35.82	30.57	144.863333333333	126.82	-0.184637473503164	0.08538761	-0.124560651494543	0.08538761	0.0391657750656611	0.4045135	0.0150144365906648	0.01482516	-0.0838647970104427
ENSG00000092094	OSGEP	16.25	19.1933333333333	11.8466666666667	12.8166666666667	26.2433333333333	25.9033333333333	23.0066666666667	22.8566666666667	-0.0252010732604839	0.3045621	0.0585941966390298	0.3045621	0.421121339384157	0.03894228	0.219730566355725	0.3012244	0.511600318279362
ENSG00000092096	SLC22A17	8.80333333333333	8.56666666666667	3.22333333333333	3.24666666666667	19.15	15.1366666666667	59.84	52.9366666666667	-0.222754779239065	0.6208073	-0.266943916505264	0.6208073	0.266689657420759	0.08687622	0.0467441327491374	0.3334023	-0.129154826944204
ENSG00000092098	RNF31	5.48666666666667	5.44666666666667	2.19	2.14666666666667	6.26333333333333	5.34	9.41	9.59666666666667	0.252664033424915	0.005538407	0.111669899527137	0.005538407	-0.0103571069513069	0.01162085	0.171377543255288	0.3279768	0.81302950628104
ENSG00000092108	SCFD1	21.1766666666667	23.0333333333333	10.9633333333333	11.3266666666667	35.2333333333333	29.72	53.5266666666667	48.8433333333333	0.0285092830178026	0.4521776	-0.114375827279278	0.4521776	0.231258412275335	0.642915	-0.00526145205245321	0.9630883	-0.0553925676918112
ENSG00000092140	G2E3	5.93	6.37666666666667	3.42	4.16666666666667	10.0333333333333	10.5666666666667	15.0966666666667	12.39	0.0344777852550058	0.979851	0.0813476661556267	0.979851	0.202225458049309	0.218633	0.057438872180267	0.5293302	-2.02780639144719
ENSG00000092148	HECTD1	22.11	24.2766666666667	6.44	8.35	24.2133333333333	26.6533333333333	52.65	49.2133333333333	-0.05664854345126	0.01941224	-0.105796902857189	0.01941224	0.142555697629363	0.0852293	0.0363573863509838	0.4416283	0.232505759405866
ENSG00000092199	HNRNPC	107.6	102.456666666667	45.3166666666667	48.6533333333333	106.463333333333	92.8433333333333	380.676666666667	397.843333333333	-0.0262959992902232	0.05160945	-0.160305963827633	0.05160945	0.0675023700743322	0.007878923	-0.0541646115048042	0.03157331	-0.795685534824092
ENSG00000092201	SUPT16H	16.0833333333333	15.83	4.88	6.04	15.0433333333333	14.61	55.4033333333333	42.51	-0.31079694605016	0.2308495	-0.0588800574485413	0.2308495	0.251449961593582	0.6803867	-0.0825722146070484	0.2270124	-0.713121625461778
ENSG00000092203	TOX4	11.9033333333333	12.4633333333333	3.25666666666667	6.01666666666667	19.9966666666667	15.98	56.3	57.8066666666667	-0.0259719182268059	0.09592783	-0.170558754315064	0.09592783	0.294964002191587	0.00192643	0.0651206073022381	0.4188616	-0.514370321327744
ENSG00000092208	GEMIN2	6.10333333333333	6.15666666666667	3.75666666666667	4.3	11.2266666666667	8.57333333333333	20.9	19.9033333333333	-0.0569002041025497	0.8200537	-0.232651039939059	0.8200537	0.268463968632283	0.2694983	0.0475525153711667	0.5049549	-1.30118305863336
ENSG00000092330	TINF2	9.01333333333333	10.21	6.65	8.37	32.0233333333333	33.4166666666667	23.2033333333333	21.49	-0.169778260206869	0.1267353	0.0685620606298487	0.1267353	0.300502364494466	0.9266384	-0.0425847713687606	0.2046715	-0.644677085420422
ENSG00000092421	SEMA6A	5.13333333333333	7.87	2.36666666666667	2.68	9.75666666666667	9.64666666666667	16.9133333333333	15.1566666666667	-0.192030261596424	0.2722402	0.00312341945321837	0.2722402	0.381537214524006	0.02279135	0.20734185969998	0.2100035	-0.320908001570881
ENSG00000092439	TRPM7	12.06	11.6633333333333	4.81666666666667	4.24	16.43	15.0366666666667	11.8433333333333	13.96	0.21731565863402	0.8517574	-0.0177067517990777	0.8517574	-0.0669725313779876	0.7441876	0.0835880948567782	0.9857776	-0.476399187497742
ENSG00000092445	TYRO3	2.04	2.43666666666667	1.64333333333333	1.47333333333333	3.75666666666667	5.73333333333333	2.91333333333333	3.30333333333333	0.769514732043806	0.7367782	0.506729365188585	0.7367782	-0.371896859901437	0.3870737	0.0319006418190786	0.9823421	-0.411455260109832
ENSG00000092470	WDR76	16.52	15.77	9.87666666666667	9.19333333333333	24.0666666666667	23.2633333333333	46.8766666666667	41.42	0.00775209953199774	0.0002077163	0.010063479105491	0.0002077163	-0.123681481430017	0.07715314	-0.0683285196017787	0.1972334	0.303432086969906
ENSG00000092531	SNAP23	9.16666666666667	10	3.83333333333333	4.90333333333333	12.9833333333333	11.4933333333333	12.7666666666667	14.9133333333333	0.000403975566207748	0.5057931	0.0691320920831826	0.5057931	0.376463754106345	0.9972618	0.0685626483010289	0.4858347	-0.93867020105321
ENSG00000092621	PHGDH	88.3166666666667	89.53	31.5933333333333	22.4833333333333	113.633333333333	88.7133333333333	689.696666666667	604.08	-0.182936889875835	0.108011	-0.30133332879265	0.108011	-0.454343117895689	0.2409204	-0.00838091540700248	0.07682666	-0.0157499997435355
ENSG00000092820	EZR	23.4366666666667	22.7	6.99333333333333	7.17333333333333	32.45	26.2933333333333	183.643333333333	152.32	-0.324493163309938	1.763256e-05	-0.268806004853524	1.763256e-05	0.145253054870832	0.271893	-0.0782069077211229	0.5505566	0.327873591578255
ENSG00000092841	MYL6	232.036666666667	224.893333333333	61.7866666666667	66.7133333333333	720.563333333333	611.363333333333	712.156666666667	682.246666666667	-0.0465208281265372	0.5461655	-0.168455969590614	0.5461655	0.0217730190480161	0.9567203	-0.0510991440280542	0.6772562	-0.575211898337607
ENSG00000092847	AGO1	3.6	3.88	1.22666666666667	1.37666666666667	7.04666666666667	6.74	4.86333333333333	6.34333333333333	0.201979581275236	0.9752721	-0.0346291771806548	0.9752721	0.155506153153694	0.2334039	0.0134486017531437	0.9634513	-0.534572313638174
ENSG00000092850	TEKT2	1.58333333333333	2.03333333333333	0.916666666666667	0.95	2.51333333333333	2.19666666666667	2.83666666666667	3.85333333333333	0.558423547811134	0.9265273	0.0037351288360763	0.9265273	0.291266360458347	0.3464849	0.284597351643273	0.002986095	-2.58117842210901
ENSG00000092853	CLSPN	2.51	2.28666666666667	1.17	1.28333333333333	2.44	2.86	10.3866666666667	9.96333333333333	-0.08925382328278	0.07025928	0.365580893900378	0.07025928	0.55749570337623	0.6806985	-0.0204295275145681	0.1023013	0.907988868978888
ENSG00000092871	RFFL	5.33333333333333	4.21333333333333	4.93333333333333	5.00333333333333	10.49	10.7133333333333	3.71333333333333	5.48333333333333	0.164467778560212	0.9237442	0.356445448790979	0.9237442	0.0750235551107954	0.8523556	0.0655948927966863	0.4672644	0.176987654320987
ENSG00000092931	MFSD11	9.91333333333333	10.0533333333333	5.9	6.84333333333333	20.6133333333333	17.43	23.08	27.35	0.162072667724915	0.9861035	-0.0238499946425801	0.9861035	0.198044484878175	0.7149181	-0.0817421211150453	0.4818064	-0.259886723013263
ENSG00000092964	DPYSL2	100.063333333333	100.41	41.1233333333333	29.49	135.286666666667	99.0866666666667	598.696666666667	591.28	-0.014434072471774	0.01189315	-0.309768377863183	0.01189315	-0.292841087199085	0.08946949	-0.0607922544013029	6.391982e-08	-0.254472763618192
ENSG00000092978	GPATCH2	10.0333333333333	9.95666666666667	3.58333333333333	4.51	9.9	9.03666666666667	26.2566666666667	22.8666666666667	-0.168658372653323	0.353099	0.0312538970700791	0.353099	0.314931632188236	0.05558083	-0.0144354208050643	0.05977431	0.0986771742189703
ENSG00000093000	NUP50	9.63	9.05	5.77333333333333	6.48333333333333	24.23	28.3466666666667	48.2933333333333	36.34	-0.181859482581656	0.1766338	-0.0527969687864971	0.1766338	0.0655034203961673	0.6084906	-0.103623762610115	0.0004579036	-1.38053649407361
ENSG00000093009	CDC45	5.14666666666667	4.93666666666667	2.17	2.49666666666667	7.23666666666667	6.41333333333333	8.70333333333333	10.1533333333333	0.067985398731806	0.8716236	-0.18837720007035	0.8716236	0.25600713811809	0.2521587	-0.195511056061454	0.6437914	-0.793279169270708
ENSG00000093010	COMT	17.4866666666667	18.5533333333333	11.3633333333333	11.7833333333333	60.7366666666667	64.7866666666667	37.0133333333333	37.37	0.07054097342502	0.981641	0.166429469781614	0.981641	0.0904564512781558	0.54387	0.0455744019489179	0.9003148	-0.0493744499848834
ENSG00000093072	ADA2	5.58333333333333	6.19	6.74333333333333	5.59333333333333	16.93	20.2733333333333	12.7033333333333	15.7466666666667	0.231345617237875	0.1596635	0.12210647577976	0.1596635	-0.201042056459022	0.2434491	0.0383712833647856	0.1730147	-1.41630946525192
ENSG00000093144	ECHDC1	12.31	12.0633333333333	6.27666666666667	6.06333333333333	44.5	40.24	42.4333333333333	43.3933333333333	0.154419164022888	0.4973672	-0.132684390074438	0.4973672	0.161066081259322	0.1563847	-0.116111597114931	0.3482593	-2.47854700854701
ENSG00000093167	LRRFIP2	11.41	11.41	10.74	13.6533333333333	21.98	27.1866666666667	16.9833333333333	21.0533333333333	0.238537916009725	0.0005626862	0.177790953479402	0.0005626862	0.162734977767725	0.8710822	-0.0191930163299965	0.783944	-0.461662253258677
ENSG00000093183	SEC22C	9.61333333333333	10.0066666666667	9.83666666666667	12.1166666666667	28.09	29.4533333333333	13.89	13.69	-0.145963382412279	0.04852967	0.086738144725544	0.04852967	0.232912851674467	0.796028	-0.0407289583492361	0.796641	-0.107676045355357
ENSG00000093217	XYLB	1.19666666666667	1.52333333333333	0.626666666666667	0.63	2.53333333333333	1.49666666666667	5.58333333333333	5.74666666666667	-0.155441809553717	0.6534084	-0.127288989951764	0.6534084	-0.0769262846301388	0.3148958	0.0608890572896263	0.001116597	0.37609254008902
ENSG00000094631	HDAC6	19.6033333333333	19.17	4.71333333333333	5.33	18.5633333333333	18.3333333333333	48.26	51.47	-0.133341070399038	0.6867736	-0.126884213989177	0.6867736	0.0813225646844629	0.2464076	0.0328601986737711	0.1318563	0.541662904439429
ENSG00000094804	CDC6	19.6166666666667	20.3433333333333	8.84333333333333	8.79333333333333	23.3166666666667	20.3066666666667	71.9833333333333	62.3366666666667	-0.173755733871396	0.6207946	-0.179382242116734	0.6207946	0.179871701509746	0.618616	-0.00675901839351489	0.6894587	0.267609383122677
ENSG00000094841	UPRT	4.08	4.21666666666667	1.60333333333333	1.33333333333333	7.28333333333333	5.96	11.7333333333333	10.6866666666667	-0.0214944648873248	0.1278295	-0.117764841684691	0.1278295	-0.153763361103234	0.1899722	-0.0573371754354177	0.534522	-0.131880951830095
ENSG00000094880	CDC23	7.13666666666667	6.97	2.97666666666667	2.34	11.0366666666667	9.42333333333333	26.5666666666667	23.7166666666667	-0.293361740729187	0.8192576	-0.257222308900356	0.8192576	-0.0311236644528314	0.5010017	-0.10501276876611	0.9503137	-0.143988457384844
ENSG00000094914	AAAS	8.20666666666667	9.19333333333333	3.93666666666667	4.55333333333333	14.22	12.3266666666667	29.4933333333333	24.68	-0.13286897555968	0.6423457	-0.0983384038898958	0.6423457	0.23690329225863	0.1382109	0.147740795516443	0.3562727	-0.0107561508741449
ENSG00000094916	CBX5	16.6366666666667	16.84	8.62333333333333	8.89333333333333	39.1366666666667	34.9066666666667	81.1133333333333	75.9566666666667	-0.0927394295049382	0.04733016	-0.211826511261092	0.04733016	0.0521902074984322	0.09924934	-0.0152687217039453	0.5147368	-0.501513317191283
ENSG00000094975	SUCO	24.21	24.92	8.79	9.97333333333333	34.2333333333333	27.98	45.6833333333333	46.2833333333333	0.10121450593215	0.2525718	-0.170051852518244	0.2525718	0.0994825637389436	0.2213981	0.0141084826669093	0.9985095	-0.229874523402355
ENSG00000095002	MSH2	14.59	14.1033333333333	5.06333333333333	4.42333333333333	10.4533333333333	7.66666666666667	55.9366666666667	49.79	-0.186947852157325	0.03844292	-0.364092240662086	0.03844292	-0.106805970277065	0.02207187	-0.0689920679088543	0.1400717	0.145776259386985
ENSG00000095015	MAP3K1	1.91	1.86333333333333	0.49	0.56	1.83666666666667	1.47333333333333	5.53	4.94666666666667	-0.14899225934212	0.000259716	-0.313976396759869	0.000259716	0.29054825552859	0.8509834	-0.0208987468624535	0.7834278	-0.400889586237156
ENSG00000095059	DHPS	18.5566666666667	17.4233333333333	11.5333333333333	7.07666666666667	23.7233333333333	17.93	37.4066666666667	44.7533333333333	0.279072778619684	0.4665604	-0.166652407833867	0.4665604	-0.635172831175177	0.8997114	-0.0225492346160312	0.3021152	-0.322151321274288
ENSG00000095066	HOOK2	20.0533333333333	22.7066666666667	8.54	11.1166666666667	23.0966666666667	23.8033333333333	62.06	51.3066666666667	-0.182157469165668	0.248623	-0.0379900298950728	0.248623	0.374580143754048	0.5086508	0.0992007753550368	0.1371613	-0.184569813796235
ENSG00000095139	ARCN1	24.38	23.99	8.91666666666667	8.72	26.3766666666667	20.8733333333333	80.03	83.4533333333333	-0.0129614616779072	0.1805866	-0.253431592923287	0.1805866	0.0123634990842927	0.2908875	-0.0355167669404608	0.323221	0.284872517072345
ENSG00000095203	EPB41L4B	5.25	5.14666666666667	2.57666666666667	2.87666666666667	5.54666666666667	5.85333333333333	4.14666666666667	5.33666666666667	0.315663518009913	0.6265257	0.155452984386563	0.6265257	0.1891971121182	0.5422554	-0.0480003487935612	0.2559036	-0.108912141293966
ENSG00000095209	TMEM38B	11.58	11.3233333333333	12.7	14.2033333333333	52.6766666666667	42.16	28.0833333333333	30.2966666666667	0.354987011781613	0.3339961	-0.167178050425859	0.3339961	-0.0141427199698008	0.4523352	-0.102585696686368	0.6416554	-0.202397620610265
ENSG00000095261	PSMD5	5.94	6.61333333333333	8.25	8.24	23.8133333333333	23.9866666666667	29.37	31.69	0.0788692213700006	0.06342123	-0.110646476829977	0.06342123	0.26896241088952	0.1328474	0.0445616726241411	0.001103919	-0.442775604741027
ENSG00000095319	NUP188	7.12666666666667	8.99666666666667	1.62	2.85333333333333	5.99333333333333	7.1	48.6266666666667	38.63	-0.270008508399017	0.114177	0.0846950410759009	0.114177	0.352117496816277	0.8430615	0.132765928202248	0.001328033	-0.498571626900599
ENSG00000095321	CRAT	4.41333333333333	4.45666666666667	3.6	4.16666666666667	9.97333333333333	12.1366666666667	9.72333333333333	11.8	0.256144283548318	0.1974152	0.0812536057937354	0.1974152	0.153093424640036	0.681172	0.0866736438132483	0.5539619	0.0707270061410754
ENSG00000095370	SH2D3C	1.35	1.25	0.68	0.72	3.19333333333333	2.33666666666667	4.29333333333333	4.81666666666667	0.145117535987253	0.008915259	-0.173054432035145	0.008915259	0.139443711476726	0.05184772	-0.138352675419625	0.0001591065	-0.583724558919936
[truncated: 10,287 more rows]
