# Supplementary material for: Glucose controls co-translation of structurally related mRNAs via the mTOR and eIF2 pathways in human pancreatic beta cells
Source: Front Endocrinol (Lausanne). 2022 Aug 5;13:949097. doi: 10.3389/fendo.2022.949097 (PMC9388909; doi:10.3389/fendo.2022.949097)
Supplement: Supplementary file 1 [file DataSheet_1.zip › Table S2.xls]

## Sheet: Feuil1
Table S2. Differentially translated transcripts with Ensembl transcript and gene identifiers, common gene names and output from calculation of sequence features.
ensembl_transcript_id	ensembl_gene_id	gene_name	coding_len	GC	len_5pUTR	GC_5pUTR	MFE_5pUTR	MfeBP_5pUTR	len_3pUTR	len_3pUTR.1	MFE_3pUTR	MfeBP_3pUTR	TOP_localScore	CAI	Cluster	Translation
ENST00000263094	ENSG00000064687	ABCA7	6440	64.69	231	66.23	-97.2	-0.420779220779221	144	65.97	-56.1	-0.389583333333333	4	0.811393	3	Up
ENST00000429586	ENSG00000161204	ABCF3	2129	57.85	185	70.81	-89.3	-0.482702702702703	309	59.55	-118.5	-0.383495145631068	10	0.801296	5	Down
ENST00000289119	ENSG00000158201	ABHD3	1229	41.6	109	80.73	-50.9	-0.46697247706422	690	26.96	-124.8	-0.180869565217391	2	0.725982	4	Down
ENST00000321945	ENSG00000163322	ABRAXAS1	1229	37.58	28	64.29	-4.4	-0.157142857142857	2952	36.79	-937	-0.317411924119241	6	0.687274	6	Up
ENST00000252603	ENSG00000130313	AC010618.1	776	65.87	24	87.5	0	0	207	65.7	-93.7	-0.452657004830918	14	0.741997	6	Up
ENST00000615544	ENSG00000184009	ACTG1	1127	55.08	28	71.43	-5.3	-0.189285714285714	567	42.68	-160.5	-0.283068783068783	10	0.880477	1	Up
ENST00000289228	ENSG00000115073	ACTR1B	1130	59.52	217	80.18	-122.1	-0.562672811059908	895	56.65	-372.8	-0.416536312849162	5	0.801667	2	Up
ENST00000072869	ENSG00000133597	ADCK2	1880	61.62	386	79.53	-235.1	-0.609067357512953	307	51.14	-116.4	-0.379153094462541	6	0.792953	2	Up
ENST00000405392	ENSG00000138031	ADCY3	3437	56.79	199	62.31	-67.8	-0.34070351758794	760	49.08	-258.8	-0.340526315789474	4	0.835162	4	Down
ENST00000327141	ENSG00000104964	AES	593	66.36	357	84.59	-221.2	-0.619607843137255	657	63.17	-274.2	-0.417351598173516	1	0.770723	3	Up
ENST00000360131	ENSG00000084693	AGBL5	2660	55.68	172	75	-96.1	-0.558720930232558	355	47.04	-112.4	-0.316619718309859	4	0.78987	3	Up
ENST00000217426	ENSG00000101444	AHCY	1298	55.49	85	70.59	-23.5	-0.276470588235294	766	48.69	-262	-0.342036553524804	8	0.84985	6	Up
ENST00000242057	ENSG00000106546	AHR	2546	40.77	613	74.71	-337.2	-0.550081566068515	3083	32.95	-914.2	-0.296529354524813	5	0.726708	4	Down
ENST00000380872	ENSG00000187134	AKR1C1	971	42.24	30	46.67	-6.5	-0.216666666666667	5541	41.29	-1552.94	-0.280263490344703	4	0.776163	4	Down
ENST00000245812	ENSG00000125652	ALKBH7	665	64.85	27	62.96	-5.1	-0.188888888888889	277	56.68	-105.3	-0.38014440433213	12	0.837668	6	Up
ENST00000261739	ENSG00000076513	ANKRD13A	1772	46.89	166	78.31	-90	-0.542168674698795	2209	43.5	-640.8	-0.290086011770032	9	0.75519	2	Up
ENST00000339399	ENSG00000136938	ANP32B	755	45.38	215	70.7	-79.3	-0.368837209302326	512	36.91	-108.9	-0.2126953125	14	0.759359	6	Up
ENST00000288266	ENSG00000157500	APPL1	2129	37.93	155	80.65	-90.3	-0.58258064516129	3784	34.22	-924.9	-0.244423890063425	5	0.706328	4	Down
ENST00000352480	ENSG00000130707	ASS1	1238	56.01	72	69.44	-20	-0.277777777777778	253	51.78	-84.7	-0.334782608695652	4	0.842647	6	Up
ENST00000337304	ENSG00000128272	ATF4	1055	56.66	882	63.15	-404.5	-0.458616780045351	81	39.51	-16.3	-0.201234567901235	12	0.778644	5	Down
ENST00000595125	ENSG00000169136	ATF5	848	62.49	582	59.79	-222.9	-0.38298969072165	206	57.77	-80	-0.388349514563107	3	0.800013	5	Down
ENST00000396684	ENSG00000111676	ATN1	3572	64.06	588	75	-316.8	-0.538775510204082	541	57.3	-178.2	-0.329390018484288	2	0.812288	2	Up
ENST00000286371	ENSG00000069849	ATP1B3	839	41.64	159	74.84	-58.8	-0.369811320754717	848	34.67	-185.7	-0.218985849056604	6	0.713204	4	Down
ENST00000262030	ENSG00000110955	ATP5F1B	1589	50.6	21	66.67	-3.7	-0.176190476190476	148	41.22	-25.6	-0.172972972972973	7	0.730499	4	Down
ENST00000215375	ENSG00000099624	ATP5F1D	506	69.55	100	79	-27.5	-0.275	388	69.07	-177.8	-0.458247422680412	7	0.804881	1	Up
ENST00000552242	ENSG00000135390	ATP5MC2	425	57.23	1381	58.44	-570	-0.412744388124547	143	51.75	-35.3	-0.246853146853147	6	0.760556	6	Up
ENST00000306730	ENSG00000169857	AVEN	1088	55.17	158	79.75	-77.7	-0.491772151898734	386	43.26	-113.7	-0.294559585492228	5	0.757721	2	Up
ENST00000262320	ENSG00000103126	AXIN1	2588	63.5	436	77.98	-259.1	-0.594266055045872	682	59.53	-283.6	-0.4158357771261	5	0.832547	3	Up
ENST00000329962	ENSG00000182272	B4GALNT4	3119	68.27	305	86.56	-209	-0.685245901639344	325	58.46	-138.5	-0.426153846153846	3	0.819799	3	Up
ENST00000309982	ENSG00000164929	BAALC	437	46.43	173	82.08	-100.1	-0.578612716763006	2206	41.12	-619.1	-0.28064369900272	2	0.811024	3	Up
ENST00000634734	ENSG00000107262	BAG1	1037	48.72	34	64.71	-4.8	-0.141176470588235	2748	45.31	-840.3	-0.305786026200873	7	0.760533	3	Up
ENST00000439096	ENSG00000105327	BBC3	581	69.7	281	79	-143.6	-0.511032028469751	975	63.08	-446.3	-0.45774358974359	2	0.795601	3	Up
ENST00000348750	ENSG00000136717	BIN1	1229	61.72	345	78.55	-193	-0.559420289855072	499	55.11	-182.4	-0.365531062124249	13	0.85531	2	Up
ENST00000255608	ENSG00000133243	BTBD2	1577	66.86	21	71.43	0	0	1050	66.86	-467.6	-0.445333333333333	4	0.803623	1	Up
ENST00000536364	ENSG00000184887	BTBD6	1457	60.92	103	88.35	-73.1	-0.709708737864078	412	50	-140.8	-0.341747572815534	2	0.797324	3	Up
ENST00000380591	ENSG00000145741	BTF3	620	47.13	219	65.75	-83.3	-0.380365296803653	397	31.74	-75.4	-0.18992443324937	10	0.765088	6	Up
ENST00000555004	ENSG00000227051	C14orf132	251	51.89	177	71.75	-79.7	-0.450282485875706	7154	51.16	-2623.4	-0.366703941850713	7	0.809615	5	Down
ENST00000592875	ENSG00000141428	C18orf21	662	41.62	50	72	-17.5	-0.35	272	31.25	-60	-0.220588235294118	12	0.734138	6	Up
ENST00000253407	ENSG00000131094	C1QL1	776	71.38	255	82.35	-152.4	-0.597647058823529	495	70.71	-212.3	-0.428888888888889	3	0.837796	3	Up
ENST00000399672	ENSG00000101220	C20orf27	524	64.99	659	70.41	-347.5	-0.527314112291351	550	63.64	-225	-0.409090909090909	2	0.815885	3	Up
ENST00000375639	ENSG00000204387	C6orf48	227	50.64	372	59.68	-147.1	-0.395430107526882	103	27.18	-13.7	-0.133009708737864	3	0.712115	2	Up
ENST00000372994	ENSG00000171159	C9orf16	251	67.76	143	72.73	-54.3	-0.37972027972028	309	67.64	-132.7	-0.429449838187702	4	0.849419	3	Up
ENST00000375078	ENSG00000162545	CAMK2N1	236	52.06	831	74.25	-294.7	-0.354632972322503	1258	35.85	-286.6	-0.227821939586645	11	0.886331	3	Up
ENST00000297156	ENSG00000164615	CAMLG	890	42.75	73	68.49	-25.8	-0.353424657534247	1207	36.7	-287.4	-0.23811101905551	9	0.706416	1	Up
ENST00000247461	ENSG00000127022	CANX	1778	39.9	139	73.38	-63	-0.453237410071942	2997	35.47	-728.6	-0.24310977644311	6	0.791777	4	Down
ENST00000391984	ENSG00000142330	CAPN10	2018	65.51	178	78.09	-98.9	-0.55561797752809	424	59.67	-173	-0.408018867924528	2	0.814789	3	Up
ENST00000338252	ENSG00000153113	CAST	2087	43.61	267	55.81	-87.7	-0.328464419475655	617	32.58	-125.9	-0.204051863857374	3	0.754747	2	Up
ENST00000263102	ENSG00000108091	CCDC6	1424	42.12	132	76.52	-44.9	-0.340151515151515	4170	37.67	-1049.3	-0.251630695443645	6	0.745112	6	Up
ENST00000295171	ENSG00000163040	CCDC74A	1136	59.49	138	73.91	-69.7	-0.505072463768116	268	41.42	-57.4	-0.214179104477612	8	0.80214	3	Up
ENST00000545135	ENSG00000119242	CCDC92	944	54.45	3297	53.56	-1246.9	-0.378192296026691	641	52.11	-144.64	-0.225647425897036	7	0.828392	3	Up
ENST00000340828	ENSG00000113328	CCNG1	887	37.97	210	66.67	-108.7	-0.517619047619048	1346	32.24	-278.2	-0.206686478454681	8	0.694879	6	Up
ENST00000237654	ENSG00000118816	CCNI	1133	44.84	561	66.67	-233.6	-0.416399286987522	1064	33.36	-225.1	-0.21156015037594	16	0.740594	1	Up
ENST00000406877	ENSG00000164649	CDCA7L	1364	45.92	95	73.68	-47.4	-0.498947368421053	1423	42.09	-399.8	-0.280955727336613	4	0.77171	6	Up
ENST00000487137	ENSG00000139880	CDH24	2345	64.22	260	74.23	-132.5	-0.509615384615385	832	61.06	-326.4	-0.392307692307692	6	0.82221	3	Up
ENST00000301019	ENSG00000167513	CDT1	1640	64.26	43	65.12	-4.8	-0.111627906976744	980	57.55	-427.5	-0.436224489795918	19	0.826112	6	Up
ENST00000216264	ENSG00000100422	CERK	1613	52.7	104	86.54	-57.7	-0.554807692307692	2724	48.79	-933.4	-0.342657856093979	9	0.798264	2	Up
ENST00000334660	ENSG00000187446	CHP1	587	45.99	115	66.96	-26.6	-0.231304347826087	2498	44.28	-720.87	-0.288578863090472	8	0.786402	2	Up
ENST00000320936	ENSG00000099622	CIRBP	518	51.88	80	68.75	-25.9	-0.32375	729	46.36	-206.8	-0.283676268861454	3	0.806987	2	Up
ENST00000372938	ENSG00000148337	CIZ1	2696	60.3	146	80.14	-70.9	-0.485616438356164	132	46.21	-33.4	-0.253030303030303	4	0.821776	2	Up
ENST00000525428	ENSG00000074201	CLNS1A	713	40.26	91	65.93	-32.8	-0.36043956043956	2188	36.84	-549.6	-0.251188299817185	9	0.753458	6	Up
ENST00000290776	ENSG00000140848	CPNE2	1646	55.71	243	82.72	-144.4	-0.594238683127572	711	44.16	-175.2	-0.246413502109705	8	0.836375	2	Up
ENST00000320954	ENSG00000170275	CRTAP	1205	49.61	99	63.64	-12.11	-0.122323232323232	5325	47.66	-1735.5	-0.325915492957746	4	0.821341	1	Up
ENST00000351328	ENSG00000062485	CS	1400	48.37	129	67.44	-34.3	-0.265891472868217	1385	44.26	-373	-0.269314079422383	13	0.744523	6	Up
ENST00000358528	ENSG00000009307	CSDE1	2396	41.37	447	43.4	-128.8	-0.288143176733781	1253	36.31	-315.2	-0.251556264964086	4	0.750054	6	Up
ENST00000255641	ENSG00000133275	CSNK1G2	1247	65.08	512	74.02	-266	-0.51953125	1135	64.23	-529.6	-0.466607929515419	2	0.84931	2	Up
ENST00000262506	ENSG00000070770	CSNK2A2	1052	55.27	370	87.57	-185.3	-0.500810810810811	464	48.71	-124.2	-0.267672413793103	18	0.773229	6	Up
ENST00000343150	ENSG00000135047	CTSL	1001	48.73	290	67.59	-122.7	-0.423103448275862	362	36.19	-90.8	-0.250828729281768	5	0.822293	4	Down
ENST00000318978	ENSG00000178531	CTXN1	248	72.84	189	81.48	-107.2	-0.567195767195767	799	71.34	-369.5	-0.462453066332916	9	0.702893	3	Up
ENST00000346473	ENSG00000175197	DDIT3	509	50.55	180	47.78	-43.6	-0.242222222222222	216	45.37	-47.6	-0.22037037037037	3	0.810436	5	Down
ENST00000532868	ENSG00000149091	DGKZ	2801	63.41	143	70.63	-53.1	-0.371328671328671	173	70.52	-75.4	-0.435838150289017	4	0.841429	2	Up
ENST00000371269	ENSG00000116133	DHCR24	1550	54.74	76	77.63	-35.6	-0.468421052631579	2606	52.19	-959.5	-0.368188795088258	2	0.856711	4	Down
ENST00000371692	ENSG00000165716	DIPK1B	1295	60.9	94	87.23	-63.1	-0.671276595744681	968	51.65	-294.3	-0.304028925619835	2	0.847919	3	Up
ENST00000366756	ENSG00000198719	DLL1	2171	59.49	939	66.24	-406.1	-0.43248136315229	668	37.57	-163	-0.244011976047904	4	0.85396	5	Down
ENST00000443491	ENSG00000158856	DMTN	1076	60.7	277	70.76	-125.1	-0.451624548736462	1061	60.89	-441.5	-0.416116870876532	5	0.849257	3	Up
ENST00000321685	ENSG00000110011	DNAJC4	725	64.21	465	67.96	-231.1	-0.496989247311828	97	63.92	-31.6	-0.325773195876289	2	0.824762	3	Up
ENST00000488176	ENSG00000117543	DPH5	857	43.13	126	47.62	-28.3	-0.224603174603175	50	30	-7.3	-0.146	6	0.709174	6	Up
ENST00000256261	ENSG00000133878	DUSP26	635	59.81	435	62.07	-186.6	-0.428965517241379	683	57.1	-256.8	-0.375988286969253	4	0.813714	2	Up
ENST00000378888	ENSG00000107404	DVL1	2087	67.47	353	87.54	-253.2	-0.71728045325779	864	63.08	-402.7	-0.466087962962963	4	0.817368	3	Up
ENST00000313143	ENSG00000161202	DVL3	2150	56.42	259	82.63	-166.9	-0.644401544401544	2859	50.3	-849.62	-0.297173837005946	2	0.825024	2	Up
ENST00000309268	ENSG00000156508	EEF1A1	1388	42.45	63	49.21	-8.8	-0.13968253968254	2060	38.4	-543.1	-0.263640776699029	7	0.764847	6	Up
ENST00000217182	ENSG00000101210	EEF1A2	1391	64.58	97	70.1	-27.1	-0.279381443298969	284	75	-121.2	-0.426760563380282	6	0.856523	6	Up
ENST00000392222	ENSG00000114942	EEF1B2	677	47.03	85	60	-19.2	-0.225882352941176	45	28.89	-3.2	-0.0711111111111111	16	0.749993	6	Up
ENST00000442189	ENSG00000104529	EEF1D	1943	64.34	199	60.3	-68.6	-0.344723618090452	64	62.5	-16.5	-0.2578125	14	0.869961	1	Up
ENST00000309311	ENSG00000167658	EEF2	2576	59.88	83	66.27	-23.2	-0.279518072289157	498	54.22	-165.7	-0.332730923694779	11	0.86794	6	Up
ENST00000263026	ENSG00000103319	EEF2K	2177	50.22	478	71.55	-195.8	-0.409623430962343	4742	44.83	-1698.3	-0.358140025305778	5	0.813312	5	Down
ENST00000469257	ENSG00000173812	EIF1	341	46.45	154	69.48	-28.4	-0.184415584415584	1842	44.84	-550.5	-0.29885993485342	5	0.743307	1	Up
ENST00000460851	ENSG00000144895	EIF2A	1757	38.75	16	56.25	-0.4	-0.025	2105	37.2	-572.1	-0.271781472684086	8	0.718906	6	Up
ENST00000253039	ENSG00000130741	EIF2S3	1418	40.99	13	46.15	0	0	2025	39.36	-516.2	-0.254913580246914	7	0.695392	6	Up
ENST00000220849	ENSG00000104408	EIF3E	1337	38.24	63	44.44	-9.3	-0.147619047619048	142	21.13	-8.2	-0.0577464788732394	6	0.724465	6	Up
ENST00000533626	ENSG00000175390	EIF3F	1073	40.62	626	47.92	-171.1	-0.27332268370607	5840	36.93	-1448.4	-0.248013698630137	6	0.735559	6	Up
ENST00000253108	ENSG00000130811	EIF3G	962	60.2	40	60	-9.6	-0.24	100	62	-29.5	-0.295	4	0.842872	6	Up
ENST00000521861	ENSG00000147677	EIF3H	1058	40.22	26	46.15	-2.8	-0.107692307692308	2876	37.97	-729.01	-0.253480528511822	16	0.738454	6	Up
ENST00000624234	ENSG00000100129	EIF3L	1694	47.97	78	69.23	-26.1	-0.334615384615385	318	38.99	-79.2	-0.249056603773585	7	0.809424	6	Up
ENST00000323963	ENSG00000156976	EIF4A2	1223	40.4	34	52.94	-5.2	-0.152941176470588	628	34.71	-153.8	-0.244904458598726	6	0.744919	6	Up
ENST00000262056	ENSG00000063046	EIF4B	1835	46.43	326	65.64	-112.5	-0.345092024539877	1986	39.88	-540.2	-0.272004028197382	6	0.777524	6	Up
ENST00000270460	ENSG00000063245	EPN1	1730	52.95	311	76.85	-163.1	-0.52443729903537	14177	50.69	-5934.5	-0.418600550186922	14	0.789912	2	Up
ENST00000357394	ENSG00000125991	ERGIC3	1166	55.34	60	76.67	-32.4	-0.54	130	56.15	-26.9	-0.206923076923077	3	0.822522	6	Up
ENST00000405666	ENSG00000173153	ESRRA	1271	63.21	234	71.37	-106.9	-0.456837606837607	777	58.17	-332.9	-0.428442728442728	6	0.832527	2	Up
ENST00000270824	ENSG00000142694	EVA1B	497	66.03	292	56.16	-113.7	-0.389383561643836	264	66.29	-101.8	-0.385606060606061	4	0.798538	3	Up
ENST00000435634	ENSG00000223496	EXOSC6	818	45.77	40	70	-12.5	-0.3125	4304	39.36	-1320.9	-0.306900557620818	2	0.772984	5	Down
ENST00000361361	ENSG00000160767	FAM189B	2006	62.98	606	71.45	-312.6	-0.515841584158416	577	50.78	-181	-0.31369150779896	16	0.789095	3	Up
ENST00000229769	ENSG00000112039	FANCE	1610	57.95	185	72.97	-92.8	-0.501621621621622	758	49.47	-265.7	-0.350527704485488	4	0.776113	6	Up
ENST00000306749	ENSG00000169710	FASN	7535	65.28	123	79.67	-33.6	-0.273170731707317	805	63.23	-331.9	-0.412298136645963	2	0.847965	3	Up
ENST00000331272	ENSG00000107829	FBXW4	1238	62.32	530	73.77	-202.9	-0.382830188679245	625	56.64	-244.2	-0.39072	5	0.795925	2	Up
ENST00000325285	ENSG00000159069	FBXW5	1700	66.22	168	80.95	-91.9	-0.54702380952381	493	65.72	-235.7	-0.478093306288032	6	0.851581	3	Up
ENST00000335255	ENSG00000141568	FOXK2	1982	55.56	157	87.26	-87.7	-0.55859872611465	3103	49.44	-1064.8	-0.343151788591685	11	0.755701	3	Up
ENST00000268171	ENSG00000140564	FURIN	2384	62.02	283	68.55	-128.1	-0.452650176678445	1579	59.91	-659.4	-0.41760607979734	3	0.82981	2	Up
ENST00000338911	ENSG00000128242	GAL3ST1	1271	63.86	194	63.92	-81	-0.417525773195876	316	57.91	-126.6	-0.400632911392405	10	0.848367	3	Up
ENST00000378103	ENSG00000070610	GBA2	2783	57.02	524	70.42	-263.2	-0.502290076335878	303	51.16	-85.8	-0.283168316831683	3	0.796499	2	Up
ENST00000252809	ENSG00000130513	GDF15	926	62.92	32	65.62	-2.2	-0.06875	241	46.89	-64.7	-0.268464730290456	5	0.714434	4	Down
ENST00000380191	ENSG00000057608	GDI2	1337	42.58	176	64.77	-50.3	-0.285795454545455	783	38.83	-203.8	-0.260280970625798	15	0.759083	6	Up
ENST00000225394	ENSG00000108262	GIT1	2285	62.92	249	87.55	-166.9	-0.670281124497992	1233	61.15	-523.7	-0.424736415247364	2	0.834051	1	Up
ENST00000301329	ENSG00000167699	GLOD4	896	44.88	86	72.09	-41.8	-0.486046511627907	1076	39.96	-267.9	-0.248977695167286	2	0.760711	4	Down
ENST00000615612	ENSG00000128266	GNAZ	1067	55.68	501	68.26	-234.6	-0.468263473053892	1601	49.84	-548.1	-0.342348532167395	9	0.87063	3	Up
ENST00000438980	ENSG00000173264	GPR137	1190	63.35	107	59.81	-23.9	-0.223364485981308	298	64.77	-95.5	-0.320469798657718	14	0.811532	3	Up
ENST00000304411	ENSG00000170837	GPR27	1127	54.84	0	0	0	0	1319	38.67	-340.6	-0.258225928733889	0	0.779411	3	Up
ENST00000317991	ENSG00000089351	GRAMD1A	2174	63.9	192	82.81	-110.3	-0.574479166666667	328	63.11	-134.6	-0.410365853658537	3	0.837713	2	Up
ENST00000308595	ENSG00000173020	GRK2	2069	63.03	227	86.34	-149.8	-0.659911894273128	1106	63.2	-464.5	-0.41998191681736	4	0.859888	2	Up
ENST00000392870	ENSG00000198873	GRK5	1772	54.22	329	71.73	-137.6	-0.418237082066869	552	44.2	-167.6	-0.303623188405797	3	0.8215	2	Up
ENST00000355958	ENSG00000198055	GRK6	1682	60.48	3	100	0	0	103	65.05	-45.2	-0.438834951456311	3	0.845298	2	Up
ENST00000309851	ENSG00000134184	GSTM1	656	53.75	54	62.96	-15.9	-0.294444444444444	450	57.33	-154.6	-0.343555555555556	8	0.837184	6	Up
ENST00000265755	ENSG00000006704	GTF2IRD1	2879	60	393	74.3	-204.8	-0.521119592875318	157	31.85	-22.8	-0.145222929936306	2	0.837969	2	Up
ENST00000345003	ENSG00000163754	GYG1	1052	48.15	300	77	-160.6	-0.535333333333333	699	38.77	-187.1	-0.267668097281831	2	0.738216	6	Up
ENST00000541587	ENSG00000092036	HAUS4	1091	51.62	249	66.67	-101.8	-0.408835341365462	296	43.58	-77.5	-0.261824324324324	12	0.752657	6	Up
ENST00000251287	ENSG00000099822	HCN2	2669	70.82	65	89.23	-37.4	-0.575384615384615	685	73.87	-310.8	-0.453722627737226	6	0.781834	2	Up
ENST00000272937	ENSG00000144485	HES6	674	66.23	133	82.71	-83.2	-0.625563909774436	560	56.79	-232.8	-0.415714285714286	2	0.815751	3	Up
ENST00000244534	ENSG00000124575	HIST1H1D	665	54.35	0	0	0	0	0	0	0	0	0	0.76824	2	Up
ENST00000613174	ENSG00000276903	HIST1H2AL	392	63.87	0	0	0	0	0	0	0	0	0	0.800931	3	Up
ENST00000613854	ENSG00000275714	HIST1H3A	410	60.58	0	0	0	0	0	0	0	0	0	0.778588	2	Up
ENST00000359303	ENSG00000197153	HIST1H3J	410	59.85	0	0	0	0	0	0	0	0	0	0.736995	2	Up
ENST00000331491	ENSG00000183598	HIST2H3D	410	67.4	0	0	0	0	0	0	0	0	0	0.817219	3	Up
ENST00000311487	ENSG00000137309	HMGA1	323	61.61	249	68.67	-108.1	-0.434136546184739	1347	60.43	-517.1	-0.383890126206385	10	0.8227	2	Up
ENST00000546500	ENSG00000135486	HNRNPA1	962	43.02	615	50.08	-184.4	-0.299837398373984	2543	39.64	-671.6	-0.264097522611089	5	0.78221	6	Up
ENST00000295470	ENSG00000152795	HNRNPDL	1262	41.76	176	63.64	-57.7	-0.327840909090909	2342	35.48	-599.5	-0.25597779675491	2	0.731269	6	Up
ENST00000325495	ENSG00000099783	HNRNPM	2192	53.09	24	54.17	-0.9	-0.0375	260	32.31	-52.9	-0.203461538461538	3	0.786533	5	Down
ENST00000528838	ENSG00000185122	HSF1	1589	63.87	154	75.97	-80.1	-0.52012987012987	390	60.26	-155.2	-0.397948717948718	2	0.856401	2	Up
ENST00000366922	ENSG00000067704	IARS2	3038	43.54	85	70.59	-46.5	-0.547058823529412	406	31.77	-84.2	-0.207389162561576	11	0.70507	4	Down
ENST00000367577	ENSG00000162783	IER5	983	49.76	191	61.26	-72.7	-0.380628272251309	3013	41.62	-903.9	-0.3	3	0.734961	5	Down
ENST00000005558	ENSG00000006652	IFRD1	1355	45.47	470	50.64	-126.6	-0.26936170212766	8	25	0	0	4	0.722252	5	Down
ENST00000356413	ENSG00000089289	IGBP1	1019	48.81	319	55.17	-107.2	-0.336050156739812	343	43.44	-79.9	-0.232944606413994	6	0.740791	6	Up
ENST00000348127	ENSG00000106348	IMPDH1	1691	62.2	81	80.25	-43.7	-0.539506172839506	706	64.31	-308.5	-0.436968838526912	4	0.833827	3	Up
ENST00000326739	ENSG00000178035	IMPDH2	1544	52.45	48	72.92	-14.7	-0.30625	58	32.76	-6.5	-0.112068965517241	6	0.80174	6	Up
ENST00000266646	ENSG00000139269	INHBE	1052	53.82	230	55.65	-75.2	-0.32695652173913	1177	48	-406	-0.344944774851317	2	0.789453	4	Down
ENST00000369980	ENSG00000184216	IRAK1	2138	62.66	90	85.56	-47.2	-0.524444444444444	1352	57.25	-560.6	-0.414644970414201	3	0.841867	3	Up
ENST00000371222	ENSG00000177606	JUN	995	56.67	1257	64.68	-567.3	-0.451312649164678	1287	42.89	-380.7	-0.295804195804196	2	0.787406	5	Down
ENST00000252818	ENSG00000130522	JUND	1043	69.67	138	89.86	-92.6	-0.671014492753623	681	60.06	-257.5	-0.378120411160059	4	0.748737	3	Up
ENST00000409785	ENSG00000176407	KCMF1	1145	42.55	291	82.82	-155.4	-0.534020618556701	6063	40.1	-1670.9	-0.275589642091374	3	0.703997	2	Up
ENST00000330720	ENSG00000105438	KDELR1	638	54.52	193	73.58	-54.2	-0.280829015544041	718	51.11	-238.1	-0.331615598885794	10	0.766243	6	Up
ENST00000320785	ENSG00000129250	KIF1C	3311	54.91	355	75.49	-188.9	-0.532112676056338	4250	48.78	-1829.2	-0.4304	6	0.82579	2	Up
ENST00000361961	ENSG00000139116	KIF21A	4985	42.07	420	75.48	-222.6	-0.53	1195	29.79	-238.7	-0.199748953974895	4	0.728931	4	Down
ENST00000298307	ENSG00000165516	KLHDC2	1220	39.06	316	69.3	-148.8	-0.470886075949367	3432	34.88	-814.4	-0.237296037296037	2	0.731228	6	Up
ENST00000260508	ENSG00000137944	KYAT3	1364	38.79	46	67.39	-17.2	-0.373913043478261	404	34.41	-77	-0.190594059405941	3	0.725844	6	Up
ENST00000276590	ENSG00000147592	LACTB2	866	35.12	65	67.69	-25.2	-0.387692307692308	594	24.75	-88.9	-0.1496632996633	10	0.709599	2	Up
ENST00000325468	ENSG00000165905	LARGE2	2165	62.97	105	78.1	-49.4	-0.47047619047619	251	53.39	-90.3	-0.359760956175299	4	0.821486	2	Up
ENST00000552739	ENSG00000050426	LETMD1	731	48.92	11	54.55	0	0	970	46.29	-308.2	-0.317731958762887	3	0.740013	6	Up
ENST00000640888	ENSG00000121897	LIAS	1118	45.31	531	57.63	-172.1	-0.324105461393597	2391	43.83	-723	-0.302383939774153	5	0.704148	6	Up
ENST00000294304	ENSG00000162337	LRP5	4847	62.89	124	83.87	-65.9	-0.531451612903226	205	33.66	-42.6	-0.207804878048781	6	0.841035	2	Up
ENST00000529415	ENSG00000254402	LRRC24	1541	71.34	133	78.95	-75	-0.56390977443609	87	73.56	-42.8	-0.491954022988506	6	0.76211	6	Up
ENST00000372441	ENSG00000204052	LRRC73	950	68.13	901	75.47	-420.1	-0.466259711431743	269	58.74	-104.1	-0.386988847583643	4	0.809633	2	Up
ENST00000614891	ENSG00000147676	MAL2	530	39.6	110	86.36	-55.7	-0.506363636363636	2185	34	-509	-0.232951945080092	3	0.697143	3	Up
ENST00000360468	ENSG00000196547	MAN2A2	3452	53.56	18	61.11	-0.3	-0.0166666666666667	2797	46.62	-914.7	-0.327028959599571	2	0.81549	2	Up
ENST00000456935	ENSG00000104774	MAN2B1	3035	60.91	41	68.29	-10.1	-0.246341463414634	108	59.26	-31.5	-0.291666666666667	6	0.802408	2	Up
ENST00000262948	ENSG00000126934	MAP2K2	1202	65.51	254	83.07	-132.9	-0.523228346456693	277	66.79	-116.4	-0.420216606498195	10	0.847305	2	Up
ENST00000294066	ENSG00000168067	MAP4K2	2462	54.06	65	93.85	-33.5	-0.515384615384615	4619	49.79	-1682.4	-0.364234682831782	7	0.843114	2	Up
ENST00000294981	ENSG00000162889	MAPKAPK2	1112	60.25	286	85.66	-201.2	-0.703496503496504	772	56.22	-274.3	-0.355310880829016	10	0.82329	2	Up
ENST00000300843	ENSG00000007047	MARK4	2066	59.17	297	82.83	-148.9	-0.501346801346801	2845	55.15	-1146.1	-0.402847100175747	12	0.825877	2	Up
ENST00000455127	ENSG00000225663	MCRIP1	293	66.09	79	74.68	-31.1	-0.393670886075949	836	66.15	-412	-0.492822966507177	1	0.890975	3	Up
ENST00000371317	ENSG00000232119	MCTS1	545	37.37	136	57.35	-30.3	-0.222794117647059	8895	37.09	-2859.5	-0.321472737492974	6	0.71608	6	Up
ENST00000358154	ENSG00000197006	METTL9	956	42.34	157	79.62	-94.3	-0.600636942675159	2039	37.32	-473.1	-0.232025502697401	13	0.733524	3	Up
ENST00000250896	ENSG00000099875	MKNK2	1397	61.98	245	84.49	-146.7	-0.598775510204082	2131	58.75	-857	-0.40215861098076	8	0.859777	2	Up
ENST00000246186	ENSG00000125966	MMP24	1937	60.37	49	93.88	-30.4	-0.620408163265306	2389	58.48	-1031.9	-0.431938049393052	1	0.818006	2	Up
ENST00000401419	ENSG00000128309	MPST	893	67.21	164	80.49	-97.7	-0.595731707317073	287	57.84	-114.5	-0.398954703832753	2	0.839418	2	Up
ENST00000315567	ENSG00000169288	MRPL1	977	36.94	19	63.16	-1.1	-0.0578947368421053	178	26.97	-26.9	-0.151123595505618	3	0.692126	6	Up
ENST00000351111	ENSG00000159111	MRPL10	785	54.03	30	60	-5.6	-0.186666666666667	933	49.73	-292	-0.312968917470525	11	0.784395	1	Up
ENST00000360840	ENSG00000116221	MRPL37	1271	55.77	77	63.64	-26.1	-0.338961038961039	134	61.19	-46.1	-0.344029850746269	9	0.760772	6	Up
ENST00000613675	ENSG00000278845	MRPL45	920	45.01	16	56.25	-1	-0.0625	616	42.21	-170.5	-0.276785714285714	5	0.74857	6	Up
ENST00000331320	ENSG00000182979	MTA1	2147	61.58	209	85.65	-113.5	-0.543062200956938	514	55.06	-171.7	-0.334046692607004	15	0.826656	2	Up
ENST00000394053	ENSG00000065911	MTHFD2	1052	40.97	27	77.78	-8	-0.296296296296296	3323	38.88	-924.3	-0.278152272043334	5	0.721351	6	Up
ENST00000338779	ENSG00000132613	MTSS1L	2243	64.37	262	86.26	-148.8	-0.56793893129771	2473	60.33	-1082.3	-0.437646583097452	6	0.840566	2	Up
ENST00000550443	ENSG00000196465	MYL6B	626	60.74	303	67.99	-105.4	-0.347854785478548	104	58.65	-40.1	-0.385576923076923	5	0.846076	3	Up
ENST00000285039	ENSG00000167306	MYO5B	5546	46.56	354	78.53	-210.4	-0.594350282485876	3682	34.52	-839.7	-0.228055404671374	1	0.812954	6	Up
ENST00000536311	ENSG00000196132	MYT1	3446	54.42	364	53.57	-108	-0.296703296703297	1803	46.03	-581.5	-0.322518025513034	8	0.85143	5	Down
ENST00000356769	ENSG00000196531	NACA	647	47.62	1937	48.79	-653.8	-0.337532266391327	105	35.24	-21	-0.2	7	0.711154	6	Up
ENST00000425699	ENSG00000188613	NANOS1	878	50.91	88	88.64	-64.4	-0.731818181818182	3050	42.23	-866.5	-0.284098360655738	2	0.769056	3	Up
ENST00000618691	ENSG00000187109	NAP1L1	1175	37.34	139	64.75	-35.1	-0.252517985611511	11844	36.84	-3316.9	-0.280048969942587	10	0.746675	6	Up
ENST00000430580	ENSG00000219481	NBPF1	3419	48.26	888	56.42	-332.1	-0.373986486486487	1624	41.69	-516.2	-0.317857142857143	6	0.784505	5	Down
ENST00000393349	ENSG00000071051	NCK2	1142	56.39	132	53.03	-37.2	-0.281818181818182	1096	50.27	-348.5	-0.317974452554745	4	0.831366	3	Up
ENST00000259037	ENSG00000136521	NDUFB5	569	39.77	22	63.64	-1.6	-0.0727272727272727	3607	38.76	-919.3	-0.254865539229276	11	0.699623	6	Up
ENST00000442241	ENSG00000073536	NLE1	1457	55.15	28	64.29	-5.6	-0.2	3707	52.93	-1341.2	-0.361801996223361	13	0.809589	6	Up
ENST00000264230	ENSG00000084092	NOA1	2096	54.6	21	57.14	-2.1	-0.1	100	31	-9.8	-0.098	10	0.769864	6	Up
ENST00000268802	ENSG00000141101	NOB1	1238	54.37	16	62.5	0	0	461	49.67	-142.3	-0.308676789587852	5	0.832996	6	Up
ENST00000246802	ENSG00000105373	NOP53	1436	64.23	14	42.86	0	0	53	47.17	-5.9	-0.111320754716981	8	0.821438	6	Up
ENST00000296930	ENSG00000181163	NPM1	884	43.29	301	63.79	-139.4	-0.46312292358804	572	34.44	-118.1	-0.206468531468531	3	0.731326	6	Up
ENST00000427316	ENSG00000168743	NPNT	1787	51.47	212	76.42	-116.3	-0.548584905660377	481	44.07	-131.2	-0.272765072765073	1	0.77727	4	Down
ENST00000320623	ENSG00000181019	NQO1	824	43.83	121	70.25	-36.7	-0.303305785123967	1575	39.24	-407.7	-0.258857142857143	5	0.798658	4	Down
ENST00000610426	ENSG00000164346	NSA2	782	32.7	112	62.5	-41	-0.366071428571429	3442	30.01	-674.08	-0.195839628123184	13	0.730921	2	Up
ENST00000307076	ENSG00000168268	NT5DC2	1562	58.92	401	61.1	-148.8	-0.371072319201995	83	59.04	-21.1	-0.25421686746988	5	0.815256	2	Up
ENST00000234111	ENSG00000115758	ODC1	1385	49.39	334	65.87	-152.5	-0.456586826347305	756	46.83	-237.1	-0.313624338624339	8	0.75284	2	Up
ENST00000284719	ENSG00000138430	OLA1	1190	37.9	81	71.6	-23.6	-0.291358024691358	2979	36.35	-752.3	-0.252534407519302	14	0.732031	6	Up
ENST00000264833	ENSG00000105088	OLFM2	1364	61.32	186	83.87	-110.6	-0.594623655913978	468	49.57	-94.8	-0.202564102564103	3	0.821401	2	Up
ENST00000285848	ENSG00000155463	OXA1L	1487	51.6	0	0	0	0	231	42.86	-52.2	-0.225974025974026	0	0.708864	6	Up
ENST00000196371	ENSG00000083720	OXCT1	1562	41.68	67	71.64	-11.8	-0.176119402985075	1664	36.42	-427.1	-0.256670673076923	4	0.728628	4	Down
ENST00000263556	ENSG00000122884	P4HA1	1604	40.86	241	63.49	-100.5	-0.41701244813278	998	33.97	-223.2	-0.223647294589178	2	0.727286	4	Down
ENST00000318607	ENSG00000070756	PABPC1	1910	46.14	505	59.01	-154.3	-0.305544554455446	445	26.97	-88.5	-0.198876404494382	12	0.722613	6	Up
ENST00000320580	ENSG00000175115	PACS1	2891	59.48	215	80.47	-126	-0.586046511627907	1464	60.66	-509.1	-0.347745901639344	6	0.811468	2	Up
ENST00000325438	ENSG00000179364	PACS2	2669	65.78	504	87.3	-368.5	-0.731150793650794	534	59.74	-208.5	-0.390449438202247	8	0.830689	3	Up
ENST00000265174	ENSG00000138801	PAPSS1	1874	43.97	55	72.73	-15.3	-0.278181818181818	583	32.08	-99.9	-0.171355060034305	12	0.737331	4	Down
ENST00000359462	ENSG00000197111	PCBP2	1100	51.76	323	73.07	-54.41	-0.168452012383901	390	33.85	-72.8	-0.186666666666667	6	0.762557	2	Up
ENST00000218230	ENSG00000102109	PCSK1N	782	74.24	78	78.21	-32.3	-0.414102564102564	164	66.46	-39.5	-0.240853658536585	8	0.701697	3	Up
ENST00000541970	ENSG00000071994	PDCD2	1034	44.14	79	77.22	-27.5	-0.348101265822785	2264	38.87	-580.6	-0.256448763250883	10	0.776358	2	Up
ENST00000422285	ENSG00000131828	PDHA1	1172	46.25	105	68.57	-47.4	-0.451428571428571	2032	42.67	-566.2	-0.278641732283465	4	0.786792	4	Down
ENST00000272227	ENSG00000143870	PDIA6	1322	46.45	148	83.11	-94.8	-0.640540540540541	867	35.87	-201.77	-0.232722029988466	10	0.761555	4	Down
ENST00000329399	ENSG00000107438	PDLIM1	989	51.92	88	78.41	-33.9	-0.385227272727273	353	45.04	-72	-0.203966005665722	4	0.784819	6	Up
ENST00000551018	ENSG00000123349	PFDN5	464	51.24	277	53.07	-90.9	-0.328158844765343	105	51.43	-28.6	-0.272380952380952	3	0.785988	6	Up
ENST00000333503	ENSG00000184207	PGP	965	61.06	30	100	-18	-0.6	1731	55.98	-724.4	-0.418486424032351	2	0.833057	3	Up
ENST00000399433	ENSG00000215021	PHB2	896	56.12	80	68.75	-30.5	-0.38125	331	51.96	-104.6	-0.316012084592145	3	0.821044	6	Up
ENST00000374516	ENSG00000112511	PHF1	1703	59.91	271	77.86	-104	-0.383763837638376	355	48.45	-113.4	-0.31943661971831	11	0.812406	3	Up
ENST00000380421	ENSG00000087842	PIR	872	51.4	461	65.73	-184.5	-0.400216919739696	205	36.1	-36.4	-0.177560975609756	2	0.754282	4	Down
ENST00000356404	ENSG00000110697	PITPNM1	3734	65	217	80.65	-136.2	-0.627649769585253	265	62.26	-124.4	-0.469433962264151	2	0.837761	2	Up
ENST00000342216	ENSG00000123143	PKN1	2846	64.22	31	77.42	-14.4	-0.464516129032258	82	60.98	-14.8	-0.180487804878049	5	0.828685	2	Up
ENST00000251473	ENSG00000105520	PLPPR2	1031	62.82	376	70.21	-186.6	-0.496276595744681	1319	58.76	-498.3	-0.37778620166793	3	0.810632	3	Up
ENST00000263177	ENSG00000117598	PLPPR5	965	39.02	190	81.58	-94.3	-0.496315789473684	2827	33	-629.8	-0.222780332507959	6	0.73207	2	Up
ENST00000316836	ENSG00000176903	PNMA1	1061	53.75	733	69.03	-300.2	-0.409549795361528	795	38.74	-202.4	-0.254591194968553	2	0.749681	4	Down
ENST00000302979	ENSG00000186184	POLR1D	401	57.2	562	71.89	-290.1	-0.516192170818505	202	40.59	-49.1	-0.243069306930693	13	0.756423	2	Up
ENST00000272645	ENSG00000144231	POLR2D	428	45.53	55	83.64	-28.3	-0.514545454545455	4554	44.82	-1785.3	-0.392028985507246	12	0.733233	5	Down
ENST00000373232	ENSG00000180817	PPA1	869	41.95	102	73.53	-46.9	-0.459803921568627	320	31.56	-59.5	-0.1859375	3	0.773996	6	Up
ENST00000262735	ENSG00000186951	PPARA	1406	47.8	182	65.38	-74.6	-0.40989010989011	8376	47.03	-2661.5	-0.317753104106972	9	0.756056	5	Down
ENST00000370179	ENSG00000125534	PPDPF	344	67.71	155	72.9	-55.8	-0.36	327	64.53	-85.72	-0.262140672782875	10	0.818059	3	Up
ENST00000307720	ENSG00000171497	PPID	1112	42.46	108	62.04	-36.6	-0.338888888888889	609	41.71	-176.2	-0.289326765188834	4	0.712114	6	Up
ENST00000433473	ENSG00000131238	PPT1	917	44.95	14	57.14	0	0	1335	41.12	-350.6	-0.262621722846442	1	0.751779	4	Down
ENST00000301522	ENSG00000167815	PRDX2	596	58.16	70	64.29	-18.8	-0.268571428571429	258	60.08	-90.2	-0.349612403100775	3	0.834153	4	Down
ENST00000536854	ENSG00000108946	PRKAR1A	1145	39.44	238	58.4	-77.5	-0.32563025210084	2313	33.68	-541	-0.233895373973195	2	0.746271	4	Down
ENST00000325748	ENSG00000180228	PRKRA	941	42.2	145	73.79	-71	-0.489655172413793	683	33.53	-144.8	-0.212005856515373	6	0.731279	2	Up
ENST00000618550	ENSG00000183248	PRR36	4040	67.97	112	79.46	-58.1	-0.51875	314	64.65	-103.7	-0.330254777070064	16	0.761155	3	Up
ENST00000376588	ENSG00000135069	PSAT1	1112	42.48	86	70.93	-30.8	-0.358139534883721	1007	35.35	-227.4	-0.225819265143992	6	0.759957	4	Down
ENST00000517309	ENSG00000156471	PTDSS1	1421	47.77	326	70.55	-164.1	-0.503374233128834	3429	45.49	-1078.3	-0.314464858559347	5	0.782312	6	Up
ENST00000345512	ENSG00000060656	PTPRU	4340	62.3	129	86.05	-81.1	-0.628682170542636	0	0	0	0	7	0.837594	6	Up
ENST00000368575	ENSG00000143545	RAB13	611	51.28	116	71.55	-35.2	-0.303448275862069	448	47.54	-107.7	-0.240401785714286	9	0.813964	1	Up
ENST00000303251	ENSG00000169228	RAB24	611	58.63	431	71.46	-226.7	-0.525986078886311	545	51.19	-201.2	-0.369174311926605	11	0.853227	3	Up
ENST00000210187	ENSG00000167964	RAB26	770	62.75	160	85	-95.6	-0.5975	744	57.66	-288.8	-0.388172043010753	3	0.818857	3	Up
ENST00000366690	ENSG00000168118	RAB4A	656	39.31	208	79.81	-121	-0.581730769230769	2101	33.7	-495	-0.235602094240838	2	0.698306	3	Up
ENST00000319942	ENSG00000137955	RABGGTB	995	37.22	16	50	0	0	436	27.75	-74.4	-0.170642201834862	10	0.698499	6	Up
ENST00000629216	ENSG00000196642	RABL6	1415	61.94	0	0	0	0	0	0	0	0	0	0.829901	2	Up
ENST00000512805	ENSG00000204628	RACK1	953	53.88	409	54.03	-146.8	-0.358924205378973	40	30	-2.1	-0.0525	2	0.810625	1	Up
ENST00000356286	ENSG00000125826	RBCK1	1532	64.6	705	72.62	-354.1	-0.502269503546099	536	57.09	-180.7	-0.337126865671642	8	0.860647	3	Up
ENST00000376759	ENSG00000102317	RBM3	473	45.97	103	52.43	-20.6	-0.2	3721	44.83	-1395.8	-0.375114216608439	7	0.822367	6	Up
ENST00000320676	ENSG00000147274	RBMX	1175	45.53	155	60.65	-53.1	-0.34258064516129	681	35.83	-133	-0.195301027900147	4	0.754116	6	Up
ENST00000381346	ENSG00000072042	RDH11	956	42.3	61	67.21	-27.3	-0.447540983606557	1521	35.96	-346.7	-0.227942143326759	2	0.737297	4	Down
ENST00000310496	ENSG00000169733	RFNG	995	66.22	45	84.44	-22.5	-0.5	824	64.68	-376.3	-0.456674757281553	8	0.817362	3	Up
ENST00000369103	ENSG00000148908	RGS10	545	47.56	81	77.78	-29.4	-0.362962962962963	296	38.51	-66.1	-0.223310810810811	18	0.802595	1	Up
ENST00000292363	ENSG00000070423	RNF126	935	64.56	93	86.02	-50.6	-0.544086021505376	602	60.8	-251.1	-0.417109634551495	2	0.814802	2	Up
ENST00000270357	ENSG00000142327	RNPEPL1	2177	61.17	103	82.52	-45.4	-0.440776699029126	3480	56.78	-1341.6	-0.38551724137931	9	0.837845	3	Up
ENST00000424325	ENSG00000147403	RPL10	644	52.24	188	62.23	-68.2	-0.362765957446809	1485	49.9	-524.1	-0.352929292929293	4	0.842998	1	Up
ENST00000322203	ENSG00000198755	RPL10A	653	50.84	34	58.82	-7	-0.205882352941176	30	30	0	0	10	0.801314	1	Up
ENST00000374550	ENSG00000142676	RPL11	533	50.61	82	62.2	-28	-0.341463414634146	44	31.82	-1.2	-0.0272727272727273	3	0.806894	1	Up
ENST00000361436	ENSG00000197958	RPL12	497	52.37	89	65.17	-32.7	-0.367415730337079	47	36.17	-1.8	-0.0382978723404255	10	0.824124	1	Up
ENST00000311528	ENSG00000167526	RPL13	635	56.2	76	68.42	-27.5	-0.361842105263158	3786	54.99	-1570.1	-0.414712097200211	2	0.800934	1	Up
ENST00000391857	ENSG00000142541	RPL13A	611	53.86	22	59.09	-1.6	-0.0727272727272727	493	49.09	-152.5	-0.309330628803245	7	0.83298	1	Up
ENST00000396203	ENSG00000188846	RPL14	647	49.56	132	67.42	-50.7	-0.384090909090909	136	32.35	-28.3	-0.208088235294118	8	0.765699	1	Up
ENST00000611050	ENSG00000174748	RPL15	614	45.92	393	64.63	-158.1	-0.402290076335878	1355	36.83	-319.4	-0.235719557195572	5	0.76268	1	Up
ENST00000549920	ENSG00000063177	RPL18	566	58.32	35	68.57	-8.4	-0.24	41	36.59	-0.8	-0.0195121951219512	8	0.822459	1	Up
ENST00000222247	ENSG00000105640	RPL18A	530	61.2	47	65.96	-12.7	-0.270212765957447	56	66.07	-15.8	-0.282142857142857	9	0.817085	1	Up
ENST00000225430	ENSG00000108298	RPL19	590	53.6	62	67.74	-25.9	-0.417741935483871	84	40.48	-11.6	-0.138095238095238	2	0.825288	1	Up
ENST00000311549	ENSG00000122026	RPL21	482	47.85	289	58.13	-99.9	-0.345674740484429	43	30.23	-2.5	-0.0581395348837209	7	0.776944	1	Up
ENST00000234875	ENSG00000116251	RPL22	386	41.97	22	63.64	-0.3	-0.0136363636363636	1652	41.22	-475	-0.287530266343826	11	0.774575	1	Up
ENST00000295830	ENSG00000163584	RPL22L1	368	39.85	28	67.86	-3.3	-0.117857142857143	1505	39.2	-361.5	-0.240199335548173	10	0.72181	1	Up
ENST00000479035	ENSG00000125691	RPL23	422	43.68	11	63.64	0	0	2272	42.61	-775	-0.341109154929577	3	0.736845	1	Up
ENST00000422514	ENSG00000198242	RPL23A	470	47.84	21	42.86	-1.7	-0.080952380952381	478	46.44	-128.4	-0.268619246861925	8	0.795376	1	Up
ENST00000394077	ENSG00000114391	RPL24	473	46.61	42	50	-1.6	-0.0380952380952381	44	25	-3.1	-0.0704545454545455	16	0.754581	6	Up
ENST00000293842	ENSG00000161970	RPL26	437	44.96	99	53.54	-26.5	-0.267676767676768	48	29.17	-3.6	-0.075	4	0.787109	1	Up
ENST00000253788	ENSG00000131469	RPL27	410	47.33	55	56.36	-14.7	-0.267272727272727	39	15.38	-1.7	-0.0435897435897436	10	0.840564	1	Up
ENST00000314138	ENSG00000166441	RPL27A	446	46.7	22	54.55	-2.5	-0.113636363636364	4066	45.89	-1379.2	-0.339203148057059	9	0.819294	1	Up
ENST00000344063	ENSG00000108107	RPL28	413	55.17	629	56.76	-234.6	-0.372972972972973	3753	54.44	-1494.4	-0.398188116173728	2	0.880418	1	Up
ENST00000294189	ENSG00000162244	RPL29	479	56.57	94	61.7	-27.3	-0.290425531914894	149	55.7	-51.4	-0.34496644295302	7	0.813021	1	Up
ENST00000216146	ENSG00000100316	RPL3	1211	54.32	26	61.54	-2.6	-0.1	58	41.38	-11.4	-0.196551724137931	5	0.851269	1	Up
ENST00000287038	ENSG00000156482	RPL30	347	44.98	70	64.29	-27.3	-0.39	80	27.5	-5.3	-0.06625	13	0.753878	1	Up
ENST00000264258	ENSG00000071082	RPL31	377	40.12	27	51.85	-2.1	-0.0777777777777778	886	36.79	-204.1	-0.230361173814898	11	0.779457	1	Up
ENST00000396953	ENSG00000144713	RPL32	407	54.38	1292	56.11	-537	-0.415634674922601	34	35.29	-2.3	-0.0676470588235294	4	0.851997	1	Up
ENST00000394668	ENSG00000109475	RPL34	353	41.85	66	57.58	-20.5	-0.310606060606061	433	36.72	-106.9	-0.246882217090069	3	0.714555	1	Up
ENST00000348462	ENSG00000136942	RPL35	371	58.19	45	71.11	-12.9	-0.286666666666667	35	54.29	-4.6	-0.131428571428571	11	0.837688	2	Up
ENST00000464167	ENSG00000182899	RPL35A	332	44.18	274	48.91	-83.3	-0.304014598540146	837	41.34	-226.7	-0.270848267622461	13	0.77306	1	Up
ENST00000347512	ENSG00000130255	RPL36	317	60.96	35	71.43	-5.6	-0.16	254	61.42	-91.3	-0.359448818897638	10	0.852834	1	Up
ENST00000274242	ENSG00000145592	RPL37	293	42.9	37	62.16	-8.2	-0.221621621621622	7242	42.5	-2395.5	-0.330778790389395	12	0.736731	1	Up
ENST00000491306	ENSG00000197756	RPL37A	278	44.72	686	51.02	-196.5	-0.286443148688047	2682	42.32	-981.9	-0.366107382550336	8	0.805429	1	Up
ENST00000361575	ENSG00000198918	RPL39	155	43.08	54	61.11	-6.5	-0.12037037037037	180	38.89	-40	-0.222222222222222	19	0.799941	1	Up
ENST00000307961	ENSG00000174444	RPL4	1283	45.53	65	63.08	-21.2	-0.326153846153846	1392	41.74	-383.5	-0.275502873563218	12	0.742602	6	Up
ENST00000370321	ENSG00000122406	RPL5	893	45.04	75	69.33	-26.2	-0.349333333333333	59	27.12	-2.9	-0.0491525423728814	14	0.770387	6	Up
ENST00000424576	ENSG00000089009	RPL6	866	47.49	186	54.3	-57.2	-0.30752688172043	21	23.81	0	0	4	0.788181	6	Up
ENST00000352983	ENSG00000147604	RPL7	746	40.31	21	57.14	-2.7	-0.128571428571429	465	34.84	-93.7	-0.201505376344086	11	0.758696	1	Up
ENST00000323345	ENSG00000148303	RPL7A	800	51.86	26	65.38	0	0	60	23.33	-4.8	-0.08	17	0.813201	1	Up
ENST00000262584	ENSG00000161016	RPL8	773	63.11	233	73.39	-118.1	-0.5068669527897	34	44.12	-2.6	-0.0764705882352941	5	0.831005	1	Up
ENST00000449470	ENSG00000163682	RPL9	578	49.6	449	60.8	-188	-0.418708240534521	99	35.35	-15.4	-0.155555555555556	7	0.74183	6	Up
ENST00000228306	ENSG00000089157	RPLP0	953	54.57	237	62.87	-83.7	-0.353164556962025	66	33.33	-8	-0.121212121212121	3	0.809837	1	Up
ENST00000321153	ENSG00000177600	RPLP2	347	57.36	74	72.97	-20.2	-0.272972972972973	40	42.5	-2.7	-0.0675	15	0.792294	1	Up
ENST00000270625	ENSG00000142534	RPS11	476	54.28	23	56.52	-1.6	-0.0695652173913043	73	50.68	-16.7	-0.228767123287671	9	0.858534	1	Up
ENST00000525634	ENSG00000110700	RPS13	455	45.16	26	61.54	-1.5	-0.0576923076923077	45	26.67	-3.5	-0.0777777777777778	10	0.712925	1	Up
ENST00000312037	ENSG00000164587	RPS14	455	56.46	208	63.94	-84.8	-0.407692307692308	48	25	-0.5	-0.0104166666666667	2	0.774883	1	Up
ENST00000592588	ENSG00000115268	RPS15	437	61.57	40	60	-9.4	-0.235	32	50	-2.5	-0.078125	2	0.879554	1	Up
ENST00000322989	ENSG00000134419	RPS15A	392	47.53	96	56.25	-25.1	-0.261458333333333	1714	47.2	-575.9	-0.335997666277713	15	0.795355	1	Up
ENST00000251453	ENSG00000105193	RPS16	440	53.57	54	68.52	-15.6	-0.288888888888889	136	37.5	-33.4	-0.245588235294118	8	0.774324	1	Up
ENST00000439602	ENSG00000231500	RPS18	458	52.28	45	66.67	-11.3	-0.251111111111111	45	35.56	-7.2	-0.16	9	0.781413	1	Up
ENST00000598742	ENSG00000105372	RPS19	437	56.68	372	62.37	-122.2	-0.328494623655914	1549	54.94	-714.6	-0.461329890251775	7	0.809739	1	Up
ENST00000334678	ENSG00000187051	RPS19BP1	410	62.56	10	80	0	0	399	61.65	-169.1	-0.423809523809524	3	0.846352	3	Up
ENST00000343262	ENSG00000140988	RPS2	881	59.58	23	39.13	0	0	40	25	-0.1	-0.0025	10	0.838261	1	Up
ENST00000009589	ENSG00000008988	RPS20	359	45.05	123	60.98	-42.2	-0.343089430894309	143	32.87	-32.9	-0.23006993006993	6	0.746152	1	Up
ENST00000296674	ENSG00000186468	RPS23	431	44.07	31	70.97	-4.9	-0.158064516129032	2789	43.6	-808	-0.289709573323772	9	0.729654	1	Up
ENST00000613865	ENSG00000138326	RPS24	401	47.63	142	64.08	-48.3	-0.340140845070423	90	37.78	-13.9	-0.154444444444444	2	0.760941	1	Up
ENST00000527673	ENSG00000118181	RPS25	377	46.17	59	54.24	-13.7	-0.232203389830508	46	28.26	-2.5	-0.0543478260869565	10	0.770914	1	Up
ENST00000272317	ENSG00000143947	RPS27A	470	44.54	324	53.7	-108.8	-0.335802469135802	276	35.51	-58.5	-0.21195652173913	13	0.781745	1	Up
ENST00000600659	ENSG00000233927	RPS28	209	53.83	35	77.14	-2	-0.0571428571428571	1085	51.52	-374.2	-0.344884792626728	10	0.802978	3	Up
ENST00000527446	ENSG00000149273	RPS3	731	50.08	17	82.35	-1.9	-0.111764705882353	557	44.17	-168.9	-0.303231597845601	1	0.806111	6	Up
ENST00000274065	ENSG00000145425	RPS3A	794	42.46	25	60	-2.2	-0.088	49	32.65	-7.5	-0.153061224489796	11	0.740623	1	Up
ENST00000316084	ENSG00000198034	RPS4X	791	46.81	53	56.6	-10.3	-0.194339622641509	629	43.88	-176.8	-0.281081081081081	6	0.811773	6	Up
ENST00000250784	ENSG00000129824	RPS4Y1	791	45.5	23	60.87	-1.8	-0.0782608695652174	374	38.77	-78.1	-0.208823529411765	8	0.767033	6	Up
ENST00000196551	ENSG00000083845	RPS5	614	58.03	72	62.5	-19.7	-0.273611111111111	54	57.41	-14	-0.259259259259259	11	0.862067	1	Up
ENST00000380394	ENSG00000137154	RPS6	749	42.61	59	61.02	-16.2	-0.274576271186441	578	34.95	-138.5	-0.23961937716263	4	0.753502	1	Up
ENST00000304921	ENSG00000171863	RPS7	584	49.05	164	60.37	-47.7	-0.290853658536585	38	21.05	0	0	10	0.742504	1	Up
ENST00000396651	ENSG00000142937	RPS8	626	49.61	57	52.63	-10	-0.175438596491228	94	32.98	-8.7	-0.0925531914893617	4	0.813719	1	Up
ENST00000302907	ENSG00000170889	RPS9	584	59.33	56	60.71	-13.2	-0.235714285714286	72	51.39	-17.9	-0.248611111111111	9	0.84339	1	Up
ENST00000301821	ENSG00000168028	RPSA	887	49.47	78	48.72	-18.6	-0.238461538461538	174	33.91	-28.9	-0.166091954022988	10	0.780438	6	Up
ENST00000298317	ENSG00000165526	RPUSD4	1133	50.89	12	41.67	0	0	1322	46.44	-427.7	-0.323524962178517	7	0.758188	2	Up
ENST00000360807	ENSG00000125844	RRBP1	2933	59.67	289	71.97	-138.9	-0.480622837370242	504	55.16	-164.8	-0.326984126984127	2	0.814503	5	Down
ENST00000426726	ENSG00000108309	RUNDC3A	1340	62.89	232	74.57	-115.2	-0.496551724137931	432	61.11	-161	-0.372685185185185	7	0.834503	2	Up
ENST00000466444	ENSG00000111832	RWDD1	731	37.83	79	70.89	-38	-0.481012658227848	4574	37.14	-1175.2	-0.256930476606909	5	0.722124	2	Up
ENST00000380817	ENSG00000100241	SBF1	5681	64.47	195	84.62	-120.1	-0.615897435897436	2142	62.98	-1011.5	-0.472222222222222	2	0.833358	2	Up
ENST00000300175	ENSG00000166922	SCG5	638	46.53	110	64.55	-32.4	-0.294545454545455	489	37.42	-107.4	-0.219631901840491	1	0.771924	4	Down
ENST00000268220	ENSG00000140612	SEC11A	539	43.19	64	71.88	-14.5	-0.2265625	475	41.68	-118.2	-0.248842105263158	7	0.666973	6	Up
ENST00000322030	ENSG00000119335	SET	833	44.29	357	79.27	-198	-0.554621848739496	1724	38.34	-450	-0.261020881670534	2	0.742755	6	Up
ENST00000264554	ENSG00000129946	SHC2	1748	68.12	0	0	0	0	745	63.49	-342.7	-0.46	0	0.789504	2	Up
ENST00000188376	ENSG00000075415	SLC25A3	1085	47.98	354	65.82	-176	-0.497175141242938	469	29.64	-91.1	-0.194243070362473	3	0.736987	6	Up
ENST00000377095	ENSG00000013306	SLC25A39	1079	61.54	128	75	-65.1	-0.50859375	373	57.91	-134	-0.359249329758713	3	0.837213	3	Up
ENST00000317881	ENSG00000005022	SLC25A5	896	47.82	72	68.06	-20	-0.277777777777778	338	31.66	-67.8	-0.200591715976331	4	0.780424	6	Up
ENST00000381401	ENSG00000169100	SLC25A6	896	60.72	104	73.08	-32.9	-0.316346153846154	450	54	-139.7	-0.310444444444444	7	0.856792	6	Up
ENST00000297195	ENSG00000164638	SLC29A4	1592	66.01	125	87.2	-86.1	-0.6888	1121	65.74	-474.1	-0.42292595896521	3	0.848101	3	Up
ENST00000266077	ENSG00000125520	SLC2A4RG	1163	64.8	137	87.59	-92.2	-0.672992700729927	1060	54.91	-399.3	-0.376698113207547	5	0.78674	3	Up
ENST00000315891	ENSG00000114544	SLC41A3	1523	58.71	239	80.75	-133.4	-0.5581589958159	34	23.53	-0.6	-0.0176470588235294	9	0.800073	6	Up
ENST00000398090	ENSG00000003989	SLC7A2	2093	40.82	48	45.83	-2.4	-0.05	5415	37.77	-1451.8	-0.268107109879963	4	0.729387	4	Down
ENST00000331479	ENSG00000183172	SMDT1	323	49.2	74	78.38	-30.6	-0.413513513513514	1169	45.42	-341.7	-0.292301112061591	10	0.705503	2	Up
ENST00000361813	ENSG00000198952	SMG5	3050	57.58	145	77.93	-77.3	-0.533103448275862	1363	60.01	-627.9	-0.460674981658107	5	0.807615	2	Up
ENST00000404933	ENSG00000102172	SMS	1100	44.16	116	76.72	-42.8	-0.368965517241379	486	33.74	-100.2	-0.206172839506173	9	0.725703	6	Up
ENST00000217381	ENSG00000101400	SNTA1	1517	64.73	272	78.31	-160.9	-0.591544117647059	552	59.42	-230.1	-0.416847826086957	12	0.791411	2	Up
ENST00000294244	ENSG00000168005	SPINDOC	1145	63.56	231	82.68	-144.2	-0.624242424242424	577	56.33	-213.4	-0.369844020797227	10	0.803152	3	Up
ENST00000394366	ENSG00000100650	SRSF5	818	45.42	307	59.93	-134.8	-0.439087947882736	512	34.38	-138.1	-0.2697265625	6	0.751358	6	Up
ENST00000270061	ENSG00000130511	SSBP4	1157	67.94	251	78.88	-144.4	-0.575298804780876	316	58.23	-143.3	-0.453481012658228	6	0.834607	3	Up
ENST00000335791	ENSG00000136840	ST6GALNAC4	908	63.89	291	70.1	-115	-0.395189003436426	506	60.47	-212.3	-0.419565217391304	9	0.84184	2	Up
ENST00000539966	ENSG00000102572	STK24	1295	50.75	77	83.12	-31.3	-0.406493506493507	7988	50.64	-2860.8	-0.358137205808713	7	0.753734	2	Up
ENST00000263918	ENSG00000115808	STRN	2342	37.5	73	78.08	-34.6	-0.473972602739726	11758	35.47	-2906.8	-0.247218914781425	6	0.727198	6	Up
ENST00000337979	ENSG00000166900	STX3	869	44.78	230	78.26	-132.6	-0.576521739130435	5054	42.84	-1525.22	-0.301784724970321	3	0.775768	2	Up
ENST00000393868	ENSG00000163541	SUCLG1	1040	46.93	11	54.55	-0.3	-0.0272727272727273	218	38.53	-46.1	-0.211467889908257	3	0.75632	4	Down
ENST00000307227	ENSG00000172340	SUCLG2	1298	41.2	28	57.14	0	0	1025	32.29	-234.5	-0.228780487804878	8	0.73585	4	Down
ENST00000372022	ENSG00000148296	SURF6	1085	52.33	56	71.43	-16.4	-0.292857142857143	3093	47.56	-1099.7	-0.355544778532169	2	0.833277	5	Down
ENST00000355377	ENSG00000103528	SYT17	1424	53.59	407	74.2	-233.2	-0.572972972972973	1256	45.46	-382.1	-0.30421974522293	7	0.830453	2	Up
ENST00000448108	ENSG00000166012	TAF1D	836	42.32	651	56.37	-211.4	-0.324731182795699	594	35.02	-122	-0.205387205387205	3	0.750364	2	Up
ENST00000344095	ENSG00000106290	TAF6	2033	59.92	526	61.6	-225.2	-0.428136882129278	167	46.11	-40.8	-0.244311377245509	2	0.815771	2	Up
ENST00000276692	ENSG00000147687	TATDN1	893	36.83	39	66.67	-10.6	-0.271794871794872	96	28.12	-16.7	-0.173958333333333	10	0.702776	6	Up
ENST00000396319	ENSG00000106052	TAX1BP1	2369	39.21	88	55.68	-27	-0.306818181818182	434	32.49	-86.4	-0.199078341013825	3	0.718967	4	Down
ENST00000261439	ENSG00000065882	TBC1D1	3506	49.31	358	67.6	-152.4	-0.425698324022346	1838	42.87	-569.5	-0.309847660500544	12	0.769015	6	Up
ENST00000336395	ENSG00000107140	TESK1	1880	65.81	358	81.56	-213.9	-0.597486033519553	291	57.04	-98.3	-0.337800687285223	6	0.80999	3	Up
ENST00000407315	ENSG00000176946	THAP4	1733	61.03	141	83.69	-90	-0.638297872340426	201	50.75	-58.4	-0.290547263681592	5	0.835583	2	Up
ENST00000423525	ENSG00000163931	TKT	1871	58.67	58	74.14	-16.1	-0.277586206896552	901	57.71	-351.4	-0.390011098779134	7	0.837629	6	Up
ENST00000262953	ENSG00000065717	TLE2	2231	64.69	376	79.26	-184.5	-0.490691489361702	204	59.31	-63.5	-0.311274509803922	5	0.817418	2	Up
ENST00000367242	ENSG00000163444	TMEM183A	1130	44.77	92	77.17	-51.6	-0.560869565217391	1808	38.38	-481.4	-0.266261061946903	3	0.780362	3	Up
ENST00000373883	ENSG00000188760	TMEM198	1082	64.16	394	69.8	-179.6	-0.455837563451777	741	59.51	-327.8	-0.442375168690958	2	0.811197	3	Up
ENST00000444469	ENSG00000233493	TMEM238	530	73.7	339	69.62	-147.4	-0.434808259587021	130	59.23	-27.1	-0.208461538461538	2	0.697019	3	Up
ENST00000323267	ENSG00000137216	TMEM63B	2498	57.73	149	77.85	-69.9	-0.469127516778524	636	57.7	-282.2	-0.443710691823899	4	0.849088	6	Up
ENST00000405535	ENSG00000163472	TMEM79	1184	60.14	125	60.8	-37.7	-0.3016	845	56.69	-332.7	-0.393727810650888	2	0.806073	5	Down
ENST00000431232	ENSG00000129925	TMEM8A	2315	63.97	157	87.26	-87.3	-0.556050955414013	1199	59.47	-521.3	-0.434778982485404	3	0.827356	2	Up
ENST00000226230	ENSG00000109084	TMEM97	530	44.74	40	60	-5.2	-0.13	1892	43.18	-527.6	-0.278858350951374	9	0.780386	6	Up
ENST00000392818	ENSG00000164897	TMUB1	740	66.73	358	59.78	-125.5	-0.350558659217877	464	73.71	-254.9	-0.549353448275862	3	0.802564	3	Up
ENST00000430969	ENSG00000182095	TNRC18	8906	67.2	349	80.23	-198	-0.567335243553009	1306	55.44	-499	-0.38208269525268	2	0.821067	5	Down
ENST00000530705	ENSG00000133112	TPT1	518	44.75	301	70.43	-123.6	-0.41063122923588	3915	42.86	-1291.4	-0.329859514687101	7	0.780555	1	Up
ENST00000326181	ENSG00000131653	TRAF7	2012	60.52	115	74.78	-54.6	-0.474782608695652	1555	59.81	-621.4	-0.399614147909968	9	0.856043	2	Up
ENST00000291574	ENSG00000160218	TRAPPC10	3779	47.54	185	84.86	-123	-0.664864864864865	3021	39.89	-836.3	-0.276828864614366	2	0.777652	2	Up
ENST00000394546	ENSG00000149743	TRPT1	767	59.64	214	72.43	-95.8	-0.447663551401869	76	22.37	-3.4	-0.0447368421052632	12	0.815042	3	Up
ENST00000007390	ENSG00000007520	TSR3	938	66.86	74	79.73	-42	-0.567567567567568	197	56.35	-68.9	-0.349746192893401	4	0.813756	3	Up
ENST00000328459	ENSG00000165914	TTC7B	2531	52.4	135	89.63	-94.5	-0.7	16804	51.7	-6463.5	-0.384640561771007	6	0.772929	2	Up
ENST00000259818	ENSG00000137285	TUBB2B	1337	56.14	110	71.82	-43.3	-0.393636363636364	474	38.82	-115.4	-0.243459915611814	8	0.861032	6	Up
ENST00000222567	ENSG00000105849	TWISTNB	1016	36.96	21	57.14	-0.1	-0.00476190476190476	2855	33.56	-653.9	-0.229036777583187	4	0.729083	4	Down
ENST00000217515	ENSG00000091164	TXNL1	869	37.89	152	62.5	-50	-0.328947368421053	5818	36.78	-1506	-0.258851839119973	4	0.743492	6	Up
ENST00000246548	ENSG00000126261	UBA2	1922	43.8	52	78.85	-15.9	-0.305769230769231	2030	42.46	-829.9	-0.408817733990148	10	0.72742	6	Up
ENST00000442744	ENSG00000221983	UBA52	386	51	58	65.52	-19	-0.327586206896552	2400	50.42	-850.9	-0.354541666666667	10	0.822103	1	Up
ENST00000370664	ENSG00000165886	UBTD1	683	66	280	76.07	-151.4	-0.540714285714286	683	63.54	-321.2	-0.470278184480234	12	0.872416	3	Up
ENST00000301935	ENSG00000162191	UBXN1	893	60.36	167	70.66	-75.9	-0.454491017964072	92	45.65	-10.1	-0.109782608695652	14	0.789658	1	Up
ENST00000301281	ENSG00000167671	UBXN6	1325	63.66	97	82.47	-51.5	-0.530927835051546	492	60.77	-212.3	-0.43150406504065	9	0.868032	3	Up
ENST00000329542	ENSG00000113763	UNC5A	2528	64.43	192	84.38	-116.5	-0.606770833333333	1012	63.54	-451.6	-0.446245059288538	7	0.845123	2	Up
ENST00000203407	ENSG00000010256	UQCRC1	1442	58.31	26	65.38	-4.8	-0.184615384615385	126	57.94	-38.8	-0.307936507936508	2	0.791012	4	Down
ENST00000332211	ENSG00000165637	VDAC2	884	45.47	213	73.71	-103.2	-0.484507042253521	459	33.99	-102	-0.222222222222222	4	0.761335	6	Up
ENST00000279281	ENSG00000149823	VPS51	2348	65.65	37	64.86	-13.4	-0.362162162162162	275	67.27	-131.1	-0.476727272727273	10	0.825913	2	Up
ENST00000554659	ENSG00000100568	VTI1B	698	41.99	143	76.22	-86.4	-0.604195804195804	4300	39.47	-1159	-0.26953488372093	4	0.760164	3	Up
ENST00000235521	ENSG00000116874	WARS2	1082	42.5	27	55.56	-3	-0.111111111111111	1690	36.75	-389.3	-0.230355029585799	7	0.723039	2	Up
ENST00000254806	ENSG00000132471	WBP2	785	57.56	38	52.63	-8.3	-0.218421052631579	1035	57.58	-373.8	-0.361159420289855	6	0.812969	4	Down
ENST00000315436	ENSG00000176871	WSB2	1214	48.37	142	84.51	-87.3	-0.614788732394366	1289	38.87	-337.2	-0.261598138091544	2	0.772429	3	Up
ENST00000372663	ENSG00000160446	ZDHHC12	803	64.31	34	82.35	-17.5	-0.514705882352941	308	60.39	-120.8	-0.392207792207792	8	0.831495	3	Up
ENST00000374142	ENSG00000204160	ZDHHC18	1166	59.21	117	83.76	-66.9	-0.571794871794872	3761	57.17	-1534.4	-0.407976601967562	1	0.83085	3	Up
ENST00000594442	ENSG00000128016	ZFP36	998	57.25	40	67.5	-4.8	-0.12	713	43.34	-202.4	-0.283870967741935	8	0.840356	5	Down
ENST00000298585	ENSG00000165724	ZMYND19	683	61.58	249	85.54	-157.1	-0.630923694779116	462	54.33	-156.9	-0.33961038961039	7	0.847686	3	Up
ENST00000361822	ENSG00000198839	ZNF277	1352	38.94	129	62.79	-42.3	-0.327906976744186	367	25.61	-63.5	-0.173024523160763	3	0.734715	6	Up
ENST00000597229	ENSG00000198816	ZNF358	1706	69.16	185	84.86	-116.8	-0.631351351351351	76	61.84	-25.8	-0.339473684210526	12	0.80507	2	Up
ENST00000373428	ENSG00000160094	ZNF362	1262	57.63	0	0	0	0	1673	53.62	-608.3	-0.363598326359833	0	0.813298	3	Up
ENST00000270451	ENSG00000171425	ZNF581	593	61.82	145	73.1	-59.6	-0.411034482758621	458	57.64	-176.7	-0.385807860262009	8	0.839972	1	Up
ENST00000335325	ENSG00000186187	ZNRF1	683	57.62	642	74.92	-338.9	-0.527881619937695	3294	52.79	-1200.7	-0.364511232544019	3	0.780766	3	Up
ENST00000322764	ENSG00000159840	ZYX	1718	63.73	80	83.75	-39.4	-0.4925	429	59.91	-144.8	-0.337529137529138	3	0.828812	2	Up
