# Supplementary material for: Glucose controls co-translation of structurally related mRNAs via the mTOR and eIF2 pathways in human pancreatic beta cells
Source: Front Endocrinol (Lausanne). 2022 Aug 5;13:949097. doi: 10.3389/fendo.2022.949097 (PMC9388909; doi:10.3389/fendo.2022.949097)
Supplement: Supplementary file 1 [file DataSheet_1.zip › Table S3.xls]

## Sheet: Feuil1
Table S3. Differentially translated transcripts from RPL, RPS, eIF, and eEF genes.
RPL	ensembl_gene_id	gene_name	Cluster	Translation
	ENSG00000147403	RPL10	1	Up
	ENSG00000198755	RPL10A	1	Up
	ENSG00000142676	RPL11	1	Up
	ENSG00000197958	RPL12	1	Up
	ENSG00000167526	RPL13	1	Up
	ENSG00000142541	RPL13A	1	Up
	ENSG00000188846	RPL14	1	Up
	ENSG00000174748	RPL15	1	Up
	ENSG00000063177	RPL18	1	Up
	ENSG00000105640	RPL18A	1	Up
	ENSG00000108298	RPL19	1	Up
	ENSG00000122026	RPL21	1	Up
	ENSG00000116251	RPL22	1	Up
	ENSG00000163584	RPL22L1	1	Up
	ENSG00000125691	RPL23	1	Up
	ENSG00000198242	RPL23A	1	Up
	ENSG00000161970	RPL26	1	Up
	ENSG00000131469	RPL27	1	Up
	ENSG00000166441	RPL27A	1	Up
	ENSG00000108107	RPL28	1	Up
	ENSG00000162244	RPL29	1	Up
	ENSG00000100316	RPL3	1	Up
	ENSG00000156482	RPL30	1	Up
	ENSG00000071082	RPL31	1	Up
	ENSG00000144713	RPL32	1	Up
	ENSG00000109475	RPL34	1	Up
	ENSG00000182899	RPL35A	1	Up
	ENSG00000130255	RPL36	1	Up
	ENSG00000145592	RPL37	1	Up
	ENSG00000197756	RPL37A	1	Up
	ENSG00000198918	RPL39	1	Up
	ENSG00000147604	RPL7	1	Up
	ENSG00000148303	RPL7A	1	Up
	ENSG00000161016	RPL8	1	Up
	ENSG00000089157	RPLP0	1	Up
	ENSG00000177600	RPLP2	1	Up
	ENSG00000136942	RPL35	2	Up
	ENSG00000114391	RPL24	6	Up
	ENSG00000174444	RPL4	6	Up
	ENSG00000122406	RPL5	6	Up
	ENSG00000089009	RPL6	6	Up
	ENSG00000163682	RPL9	6	Up
		RPL17	NOT FOUND
		RPL36a	NOT FOUND
		RPL38	NOT FOUND
		RPL41	NOT FOUND
		RPLP1	NOT FOUND
RPS	ENSG00000142534	RPS11	1	Up
	ENSG00000110700	RPS13	1	Up
	ENSG00000164587	RPS14	1	Up
	ENSG00000115268	RPS15	1	Up
	ENSG00000134419	RPS15A	1	Up
	ENSG00000105193	RPS16	1	Up
	ENSG00000231500	RPS18	1	Up
	ENSG00000105372	RPS19	1	Up
	ENSG00000140988	RPS2	1	Up
	ENSG00000008988	RPS20	1	Up
	ENSG00000186468	RPS23	1	Up
	ENSG00000138326	RPS24	1	Up
	ENSG00000118181	RPS25	1	Up
	ENSG00000143947	RPS27A	1	Up
	ENSG00000145425	RPS3A	1	Up
	ENSG00000083845	RPS5	1	Up
	ENSG00000137154	RPS6	1	Up
	ENSG00000171863	RPS7	1	Up
	ENSG00000142937	RPS8	1	Up
	ENSG00000170889	RPS9	1	Up
	ENSG00000233927	RPS28	3	Up
	ENSG00000149273	RPS3	6	Up
	ENSG00000198034	RPS4X	6	Up
	ENSG00000129824	RPS4Y1	6	Up
	ENSG00000168028	RPSA	6	Up
		RPS10	NOT FOUND
		RPS12	NOT FOUND
		RPS17	NOT FOUND
		RPS21	NOT FOUND
		RPS26	NOT FOUND
		RPS29	NOT FOUND
		RPS30	NOT FOUND
eIFs	ENSG00000173812	EIF1	1	Up
	ENSG00000144895	EIF2A	6	Up
	ENSG00000130741	EIF2S3	6	Up
	ENSG00000104408	EIF3E	6	Up
	ENSG00000175390	EIF3F	6	Up
	ENSG00000130811	EIF3G	6	Up
	ENSG00000147677	EIF3H	6	Up
	ENSG00000100129	EIF3L	6	Up
	ENSG00000156976	EIF4A2	6	Up
	ENSG00000063046	EIF4B	6	Up
	ENSG00000173812	EIF1	1	Up
	ENSG00000144895	EIF2A	6	Up
	ENSG00000130741	EIF2S3	6	Up
	ENSG00000104408	EIF3E	6	Up
	ENSG00000175390	EIF3F	6	Up
	ENSG00000130811	EIF3G	6	Up
	ENSG00000147677	EIF3H	6	Up
	ENSG00000100129	EIF3L	6	Up
	ENSG00000156976	EIF4A2	6	Up
	ENSG00000063046	EIF4B	6	Up
eEFs	ENSG00000104529	EEF1D	1	Up
	ENSG00000114942	EEF1B2	6	Up
	ENSG00000156508	EEF1A1	6	Up
	ENSG00000167658	EEF2	6	Up
	ENSG00000101210	EEF1A2	6	Up
