# Supplementary material for: Glucose controls co-translation of structurally related mRNAs via the mTOR and eIF2 pathways in human pancreatic beta cells
Source: Front Endocrinol (Lausanne). 2022 Aug 5;13:949097. doi: 10.3389/fendo.2022.949097 (PMC9388909; doi:10.3389/fendo.2022.949097)
Supplement: Supplementary file 1 [file DataSheet_1.zip › Table S4.xls]

## Sheet: Feuil1
Table S4. Comparison of the TOP-RNAs of cluster 1 and 6 with known TOP-RNAs (see text).
Group	Genes names
Known TOP in Cluster 6 (20)	EIF3F
	EEF2
	NPM1
	EEF1B2
	RPL6
	RPS4X
	RPS3
	RPS4Y1
	RPL24
	EIF3H
	HNRNPA1
	PABPC1
	RPL9
	RPSA
	EEF1A1
	RPL5
	RPL4
	NAP1L1
	EIF3E
	EIF4B
Known TOP in Cluster 1 (59)	RPL10
	RPS11
	RPS25
	RPS3A
	RPL23
	RPL12
	RPS2
	RPL39
	RPL10A
	RPL26
	RPS18
	TPT1
	RPL34
	RPL19
	RPL28
	RPL35A
	RPL7
	RPL18A
	RPLP0
	RPL13A
	RPL36
	RPS27A
	RPL3
	RACK1
	RPS14
	RPS5
	RPL30
	RPS7
	RPL7A
	RPLP2
	RPS24
	RPL27
	RPL37A
	RPS6
	RPS16
	RPL18
	RPL32
	RPL22
	RPS9
	RPL14
	RPL37
	RPL29
	RPS20
	RPL21
	RPS23
	RPS19
	RPL27A
	RPL11
	RPS13
	RPL8
	RPL22L1
	RPS8
	EEF1D
	RPS15A
	RPL23A
	RPL13
	RPL15
	RPL31
	RPS15
Remaining in Cluster 6 (82)	SMS
	HNRNPDL
	UBA2
	CDCA7L
	TXNL1
	TBC1D1
	MCTS1
	NLE1
	FANCE
	CDT1
	CSNK2A2
	AC010618.1
	TKT
	NOP53
	RBM3
	RABGGTB
	DPH5
	CCDC6
	SLC25A3
	ATP5MC2
	GYG1
	MTHFD2
	SLC41A3
	SEC11A
	CCNG1
	MYO5B
	TATDN1
	CSDE1
	EIF2S3
	SRSF5
	CLNS1A
	PHB2
	RBMX
	ASS1
	OLA1
	PPA1
	MRPL45
	ABRAXAS1
	PFDN5
	NOB1
	EIF2A
	MRPL1
	STRN
	TMEM63B
	TUBB2B
	BTF3
	CS
	ANP32B
	SET
	SLC25A6
	IGBP1
	GSTM1
	EIF4A2
	LIAS
	LRRC24
	MRPL37
	KLHDC2
	TMEM97
	IMPDH2
	EIF3G
	PDLIM1
	ZNF277
	ALKBH7
	HAUS4
	ERGIC3
	AHCY
	C18orf21
	EIF3L
	VDAC2
	NDUFB5
	KYAT3
	NOA1
	PPID
	GDI2
	LETMD1
	KDELR1
	OXA1L
	PTPRU
	PTDSS1
	SLC25A5
	EEF1A2
	NACA
Remaining in Cluster 1 (14)	ATP5F1D
	EIF1
	GIT1
	MRPL10
	CCNI
	UBA52
	ACTG1
	BTBD2
	RGS10
	ZNF581
	CRTAP
	UBXN1
	CAMLG
	RAB13
Known TOP not found (24)	RPS17
	RPS28
	RPL40
	RPL17
	RPLP1
	RPS12
	FAU
	EEF1E1
	RPS30
	RPL41
	RPL36A
	VIM
	RPL38
	RPL35
	RPS26
	RPS10
	RPS29
	EIF3A
	EEF1G
	RPL7L1
	HNRNP1
	RPS21
	RPS4Y2
	RPS27
